# Supplementary material for: A two-strata energy flux system driven by a stress hormone prioritizes cardiac energetics
Source: Signal Transduct Target Ther. 2025 Sep 26;10:315. doi: 10.1038/s41392-025-02402-9 (PMC12464335; doi:10.1038/s41392-025-02402-9)
Supplement: Supplementary file 3 — Supplementary Table S1 [file 41392_2025_2402_MOESM3_ESM.xlsx]

## Sheet: Fgf21KO _vs_ WT negative 
Supplementary Table S1. Metabolomic changes in mouse serum under normal dietary and resting conditions
Abbreviations: WT (wildtype), Fgf21-/- (Fgf21 gene knockout), QC (internal standard spike)
		Abundance
ID	Metabolite Name	Fgf21-/- #1	Fgf21-/- #2	Fgf21-/- #3	WT #1	WT #2	WT #3	QC-2	QC-3	QC-1
M317T54	12-oxo-5z,8z,10e,14z-eicosatetraenoic acid	904366	2.2411e+06	1.77442e+06	4.16128e+07	5.01822e+07	4.34953e+07	1.40143e+07	1.44676e+07	1.44575e+07
M243T159	Uridine	1.63512e+07	3.20498e+07	1.76354e+07	8.16262e+07	9.12305e+07	8.66185e+07	4.71737e+07	4.71736e+07	4.72298e+07
M128T30	L-pyroglutamic acid	2.25616e+07	2.22489e+07	2.56752e+07	3.70411e+07	3.61289e+07	3.96476e+07	3.17366e+07	3.27058e+07	3.26984e+07
M747T138	(2-aminoethoxy)[2-[docosa-4.7.10.13.16.19-hexaenoyloxy]-3-[hexadec-1-en-1-yloxy]propoxy]phosphinic acid	9.67642e+07	1.05537e+08	1.11927e+08	1.83093e+08	1.81853e+08	1.57484e+08	1.21355e+08	1.20515e+08	1.20517e+08
M242T377	Cytidine	1.00019e+07	7.38365e+06	7.09512e+06	2.71428e+07	3.69048e+07	2.8962e+07	1.58211e+07	1.58827e+07	1.58211e+07
M227T27	Trifluoroacetic acid	2.40658e+07	2.54577e+07	1.59575e+07	1.02503e+06	1.82035e+06	2.08251e+06	9.0039e+06	7.79906e+06	9.00739e+06
M366T22	Cefaclor	6.79035e+06	1.63613e+07	8.30321e+06	2.97643e+07	2.97394e+07	3.13599e+07	2.03022e+07	2.07243e+07	2.0302e+07
M154T145	4-nitrocatechol	8.09678e+07	5.81151e+07	7.82424e+07	1.1577e+08	1.15484e+08	1.19845e+08	9.8231e+07	9.82307e+07	9.76409e+07
M319T53	12s-hydroxy-5z,8z,10e,14z-eicosatetraenoic acid	5.66841e+06	7.43209e+06	5.53926e+06	9.07155e+07	1.64953e+08	1.36414e+08	4.48784e+07	4.64552e+07	4.64435e+07
M779T137	1-stearoyl-2-myristoyl-sn-glycero-3-phosphocholine	1.20334e+08	1.06602e+08	1.16456e+08	8.04996e+07	6.39549e+07	5.40314e+07	7.91288e+07	7.91154e+07	7.69128e+07
M233T28	Riluzole	2.4366e+08	2.43998e+08	1.41796e+08	2.19031e+07	2.0359e+07	2.80463e+07	2.64872e+08	2.6597e+08	2.6597e+08
M173T421	Cis-aconitate	2.25171e+07	3.04768e+07	2.09794e+07	5.74661e+07	4.48198e+07	4.87135e+07	3.0368e+07	3.03571e+07	3.07278e+07
M255T46_2	Palmitic acid	1.95852e+09	1.8496e+09	2.29377e+09	2.83147e+09	3.29577e+09	2.99079e+09	3.35814e+09	3.35772e+09	3.30632e+09
M343T52	14-hydroxy-4z,7z,10z,12e,16z,19z-docosahexaenoic acid	1.54917e+06	2.47689e+06	1.63586e+06	8.80762e+07	1.82009e+08	1.47958e+08	4.07528e+07	4.24186e+07	4.24076e+07
M355T34	Prostaglandin f1.alpha.	1.15719e+07	1.73409e+07	1.17551e+07	2.63545e+07	3.40797e+07	2.69674e+07	1.43921e+07	1.43386e+07	1.14842e+07
M129T421	Citraconic acid	1.6252e+07	2.02262e+07	1.36518e+07	3.90904e+07	2.93698e+07	3.24675e+07	2.01002e+07	1.97639e+07	2.00934e+07
M321T23_2	Deoxythymidine 5'-phosphate (dTMP)	1.06219e+09	2.22397e+09	1.30354e+09	3.51616e+09	3.09121e+09	3.37524e+09	2.48668e+09	2.51801e+09	2.51921e+09
M869T136_2	Pc 38:4	2.1337e+08	2.49607e+08	2.66644e+08	1.76818e+08	1.60706e+08	1.61476e+08	2.04025e+08	2.05356e+08	2.0536e+08
M212T26_3	Indoxyl sulfate	2.17202e+10	1.91034e+10	1.73639e+10	1.19216e+10	9.85438e+09	5.15717e+09	1.59235e+10	1.59505e+10	1.59857e+10
M215T99	3-hydroxydodecanoic acid	3.3319e+07	2.99657e+07	1.94712e+07	5.14536e+07	7.77945e+07	7.45576e+07	4.63671e+07	4.58579e+07	4.63727e+07
M723T139	(2-aminoethoxy)[3-[hexadec-1-en-1-yloxy]-2-[icosa-5.8.11.14-tetraenoyloxy]propoxy]phosphinic acid	6.53102e+07	6.58045e+07	6.73888e+07	8.34938e+07	1.06846e+08	9.51679e+07	7.12191e+07	6.91934e+07	6.92092e+07
M167T315	Vanillic acid	1.83219e+07	1.53945e+07	2.19079e+07	4.13377e+07	3.76446e+07	2.85076e+07	2.56482e+07	2.45755e+07	2.56124e+07
M345T50	Ginkgolic acid i	146502	4.57035e+06	265957	9.47455e+06	1.77147e+07	2.08862e+07	4.59782e+06	4.71231e+06	4.71059e+06
M385T168	17-phenoxytrinorprostaglandin f2.alpha.	5.2583e+06	2.13127e+07	1.03442e+07	6.45373e+07	3.83851e+07	8.26728e+07	2.26412e+07	2.26423e+07	2.24822e+07
M267T212_3	Inosine	7.8782e+08	1.08519e+09	9.08193e+08	7.29408e+08	6.39587e+08	5.7343e+08	8.67278e+08	8.67279e+08	8.65225e+08
M337T25	5'-phosphoribosyl-5-amino-4-imidazolecarboxamide (aicar)	1.7088e+07	3.56918e+07	1.97775e+07	5.40372e+07	3.7257e+07	6.32879e+07	4.20833e+07	4.63037e+07	4.20863e+07
M295T56	Fa 18:2+1o	1.03169e+07	7.83067e+06	1.41486e+07	1.62111e+07	2.91359e+07	3.30147e+07	1.55497e+07	1.61233e+07	1.55354e+07
M185T31	2,4-thiazolidinedione, 5-(6-quinoxalinylmethylene)-	4.78689e+07	4.7367e+07	4.94967e+07	5.77572e+07	7.91101e+07	6.23329e+07	5.6942e+07	5.45564e+07	5.45562e+07
M335T22	Bisphenol af	2.22493e+07	5.26252e+07	3.90158e+07	7.17534e+07	6.15324e+07	9.87582e+07	7.28001e+07	7.55037e+07	7.28153e+07
M249T26	4,4'-sulfonylbisphenol	6.01648e+07	1.35249e+08	5.61454e+07	1.23131e+07	1.89486e+07	1.01076e+07	1.19497e+08	1.20191e+08	1.20194e+08
M187T23_1	Propanoic acid, 3-[[[2-[(aminoiminomethyl)amino]-4-thiazolyl]methyl]thio]-	1.69283e+10	3.86433e+09	1.03085e+10	7.94191e+08	8.50075e+08	1.01154e+08	3.91678e+09	3.97683e+09	3.91711e+09
M327T35	Cis-4,7,10,13,16,19-docosahexaenoic acid	3.0479e+08	3.8787e+08	4.90678e+08	9.22307e+08	1.31818e+09	5.98407e+08	4.84431e+08	5.47013e+08	4.82613e+08
M307T220_1	2'-deoxyuridine 5'-monophosphate	4.17601e+07	5.63543e+07	5.69791e+07	8.44498e+07	6.87209e+07	6.33541e+07	5.11188e+07	4.86351e+07	5.11176e+07
M309T40	Eicosenoic acid	5.19372e+07	4.23607e+07	3.53372e+07	5.13166e+07	7.24418e+07	8.02204e+07	5.20085e+07	5.20086e+07	5.22101e+07
M775T137	1-(1z-octadecenyl)-2-(4z,7z,10z,13z,16z,19z-docosahexaenoyl)-sn-glycero-3-phosphoethanolamine	1.12207e+08	1.15419e+08	1.38986e+08	1.60189e+08	1.52554e+08	1.36379e+08	1.12884e+08	1.1128e+08	1.11279e+08
M176T31	Mirin	1.9464e+08	1.91736e+08	1.66506e+08	2.00562e+08	2.11034e+08	2.23207e+08	1.89131e+08	1.84385e+08	1.89194e+08
M158T46	Ureidosuccinic acid	1.21808e+08	1.23029e+08	1.60534e+08	1.56362e+08	1.98357e+08	1.77792e+08	1.44837e+08	1.52742e+08	1.45625e+08
M407T216	Cholic acid	2.29084e+07	4.23961e+07	1.10716e+07	3.4818e+06	5.72399e+06	453456	1.39653e+07	1.43041e+07	1.43428e+07
M391T151	Deoxycholic acid	4.10926e+07	1.57122e+07	1.48974e+07	2.98033e+06	5.19918e+06	2.09301e+06	1.18823e+07	1.19409e+07	1.18823e+07
M865T137	Pc 38:6	3.12185e+08	2.70256e+08	2.82415e+08	3.63569e+08	3.55661e+08	3.04171e+08	2.94945e+08	2.96729e+08	2.96741e+08
M96T65	.beta.-cyano-l-alanine	1.78558e+07	1.81827e+07	1.76467e+07	1.77792e+07	1.89654e+07	1.80968e+07	1.81908e+07	1.79181e+07	1.79177e+07
M343T23	.beta.-glycerophosphate	2.52063e+06	2.47951e+06	1.30189e+06	3.71501e+06	4.35411e+06	1.03204e+07	1.95482e+06	1.99754e+06	772069
M493T23	(2s,3r,5r,10r,13r,14s,17s)-2,3,14-trihydroxy-10,13-dimethyl-17-[(2r,3r,5r)-2,3,6-trihydroxy-5,6-dimethylheptan-2-yl]-2,3,4,5,9,11,12,15,16,17-decahydro-1h-cyclopenta[a]phenanthren-6-one	8.39104e+06	6.89217e+06	9.18188e+06	1.1646e+07	1.71261e+07	1.34982e+07	1.06086e+07	1.07278e+07	1.07249e+07
M387T21	(4e,8e)-10-(4-hydroxy-6-methoxy-7-methyl-3-oxo-1h-2-benzofuran-5-yl)-4,8-dimethyldeca-4,8-dienoic acid	3.24196e+06	4.42152e+06	5.57085e+06	9.8459e+06	9.35441e+06	1.04032e+07	3.46971e+06	3.47439e+06	4.42124e+06
M311T85	(9z,12e)-15,16-dihydroxyoctadeca-9,12-dienoic acid	2.26796e+06	1.51254e+06	1.50123e+06	1.11283e+06	3.48255e+06	4.28829e+06	3.19954e+06	3.36854e+06	3.30912e+06
M299T92	(r)-2-hydroxystearic acid	5.0802e+06	6.03776e+06	4.08168e+06	1.41689e+07	4.1956e+06	8.14034e+06	7.72913e+06	7.64179e+06	7.64236e+06
M329T45	(z)-9,12,13-trihydroxyoctadec-15-enoic acid	2.28179e+07	2.13747e+07	2.98991e+06	2.30868e+07	1.07547e+07	9.35157e+06	7.84329e+06	7.76532e+06	5.7692e+06
M293T66	[6]-gingerol	4.20968e+07	4.66154e+07	4.29303e+07	3.53021e+07	3.56235e+07	4.34907e+07	4.47683e+07	4.56606e+07	4.56618e+07
M751T137	1-(1z-octadecenyl)-2-(5z,8z,11z,14z-eicosatetraenoyl)-sn-glycero-3-phosphoethanolamine	1.32175e+08	1.29327e+08	1.29639e+08	1.15418e+08	1.19829e+08	1.34545e+08	1.04256e+08	1.03546e+08	1.03544e+08
M544T229	1-(5z,8z,11z,14z-eicosatetraenoyl)-sn-glycero-3-phosphoserine	467049	626249	773459	478253	687156	928195	700173	682894	700051
M100T220	1-aminocyclopropanecarboxylic acid	1.58091e+07	1.32436e+07	9.03602e+06	7.55701e+06	1.14417e+07	8.95149e+06	1.36987e+07	1.36992e+07	1.3519e+07
M614T178	1-behenoyl-2-hydroxy-sn-glycero-3-phosphocholine	1.62234e+06	1.95846e+06	1.49286e+06	1.88781e+06	1.54392e+06	1.5379e+06	1.45243e+06	1.47136e+06	1.47165e+06
M671T38	1-Hexadecanoyl-2-(9Z,12Z-octadecadienoyl)-sn-glycero-3-phosphoric acid	4.2401e+06	5.6153e+06	4.37753e+06	6.56179e+06	8.015e+06	7.19427e+06	4.83349e+06	4.83423e+06	4.68457e+06
M409T187	1-hexadecanoyl-2-sn-glycero-3-phosphate	1.08749e+07	1.02424e+07	8.00919e+06	1.43253e+07	1.31452e+07	1.32935e+07	1.07749e+07	1.07748e+07	1.107e+07
M187T221_2	1-hydroxy-2-naphthoic acid	7.31359e+08	8.57453e+08	8.12505e+08	1.16276e+09	8.40988e+08	8.95104e+08	9.35599e+08	9.34796e+08	8.98471e+08
M113T30	1-methylhydantoin	1.86366e+07	1.3991e+07	1.7214e+07	2.17171e+07	2.09267e+07	2.51551e+07	1.92059e+07	1.87565e+07	1.87477e+07
M599T235	1-octadecanoyl-sn-glycero-3-phospho-(1'-myo-inositol)	3.49952e+06	3.18252e+06	3.16769e+06	4.08206e+06	4.27516e+06	3.56289e+06	4.06427e+06	4.02636e+06	4.06441e+06
M509T157	1-oleoyl-2-hydroxy-sn-glycero-3-phospho-(1'-rac-glycerol)	4.24527e+06	2.88945e+06	4.45256e+06	4.78866e+06	5.43714e+06	4.82195e+06	3.77613e+06	3.60062e+06	3.59732e+06
M817T155	1-palmitoyl-2-arachidonoyl-sn-glycero-3-phosphocholine	6.43903e+06	4.50129e+06	4.53259e+06	4.6517e+06	4.49312e+06	4.05074e+06	4.43751e+06	4.36863e+06	4.50061e+06
M483T159	1-palmitoyl-2-hydroxy-sn-glycero-3-phospho-(1'-rac-glycerol)	1.11847e+06	742432	1.01307e+06	903397	1.42389e+06	1.27949e+06	932161	944542	932318
M452T193	1-palmitoyl-2-hydroxy-sn-glycero-3-phosphoethanolamine	1.25816e+08	9.07109e+07	7.25401e+07	1.12755e+08	1.06903e+08	1.05337e+08	9.49364e+07	9.49344e+07	9.57062e+07
M723T63	1-palmitoyl-2-lauroyl-sn-glycero-3-phosphorylcholine	8.14059e+06	6.53802e+06	8.01491e+06	9.25398e+06	5.96201e+06	6.72318e+06	9.27551e+06	9.98772e+06	9.28622e+06
M671T195	1-Palmitoyl-2-linoleoyl-sn-glycero-3-phosphate	532220	328025	167191	1.05612e+06	840666	857616	228409	227866	191490
M748T88	1-palmitoyl-2-oleoyl-phosphatidylglycerol	1.74487e+07	1.30425e+07	1.64605e+07	1.36884e+07	1.49379e+07	1.26269e+07	1.63011e+07	1.65587e+07	1.71994e+07
M787T186	1-stearoyl-2-linoleoyl-sn-glycero-3-phospho-l-serine	622973	1.38441e+06	633727	2.05924e+06	4.3519e+06	4.16237e+06	1.14532e+06	1.27878e+06	1.22233e+06
M699T140	1,2-dioleoyl-sn-glycero-3-phosphate	5.77731e+06	5.25712e+06	7.56539e+06	5.99181e+06	9.81738e+06	1.12904e+07	5.1181e+06	5.12342e+06	5.6856e+06
M510T119	1,2-dioleoyl-sn-glycero-3-phospho-(1'-myo-inositol-3',4'-bisphosphate)	746070	6.1082e+06	9.26777e+06	587484	1.69313e+06	3.05211e+06	4.47182e+06	4.29195e+06	4.29108e+06
M770T34	1,2-dioleoyl-sn-glycero-3-phospho-l-serine	7.6598e+06	5.05211e+06	3.499e+06	3.24393e+06	4.89457e+06	6.71663e+06	4.13519e+06	4.15696e+06	4.8919e+06
M691T145	1,2-dipalmitoyl-sn-glycero-3-phosphoethanolamine	3.14381e+06	3.34692e+06	3.45514e+06	2.877e+06	3.54939e+06	3.58397e+06	3.39661e+06	3.39659e+06	3.36554e+06
M704T180	1,2-Distearoyl-sn-glycerol 3-phosphate(PA(18:0/18:0))	1.09338e+06	1.76214e+06	1.20427e+06	1.57398e+06	1.39592e+06	1.86792e+06	1.56893e+06	1.4786e+06	1.5705e+06
M774T37	1,3,5-trimethyl-2,4,6-tris(3,5-di-tert-butyl-4-hydroxybenzyl) benzene	2.89482e+06	3.46496e+06	4.56801e+06	3.44012e+06	4.69169e+06	4.02518e+06	5.297e+06	5.73603e+06	5.23726e+06
M85T298	1,4-butynediol	2.6103e+07	3.8973e+07	3.07005e+07	4.15049e+07	4.03703e+07	6.37214e+07	4.09584e+07	4.10182e+07	4.58271e+07
M341T391	1,4-d-xylobiose	183338	199116	220912	1.4981e+06	1.34234e+06	1.03499e+06	369393	361173	365930
M481T25	1.alpha.-methyl-5.alpha.-androstan-3.alpha.,17.beta.-diol glucuronide	5.97725e+06	6.00754e+06	4.94064e+06	5.72927e+06	6.43923e+06	6.30154e+06	6.27303e+06	6.27253e+06	6.12511e+06
M293T302	10-formyl-7,8-dihydrofolic acid	807139	1.17263e+06	1.13768e+06	1.51815e+06	1.16375e+06	1.45965e+06	1.09812e+06	1.16866e+06	1.17001e+06
M299T74	13-hydroxy-9z,11e-octadecadienoic acid	1.36664e+06	2.2844e+06	1.46191e+06	2.64515e+06	3.49844e+06	3.14994e+06	5.96327e+06	5.07725e+06	5.06936e+06
M365T32	15-cyclohexylpentanorprostaglandin f2.alpha.	2.6886e+06	3.23672e+06	2.94182e+06	4.51593e+06	4.30682e+06	3.57086e+06	7.66166e+06	8.22587e+06	8.22934e+06
M271T61	16-hydroxyhexadecanoic acid	5.36791e+06	6.39609e+06	2.17733e+06	7.39832e+06	1.07138e+07	7.28293e+06	8.42401e+06	8.60479e+06	8.42463e+06
M371T173	16-phenoxytetranorprostaglandin f2.alpha.	953453	5.48618e+06	1.22041e+06	1.52144e+07	6.21671e+06	1.55551e+07	5.54748e+06	5.57733e+06	5.57742e+06
M341T48	17-keto-4(z),7(z),10(z),13(z),15(e),19(z)-docosahexaenoic acid	1.37781e+06	105952	1.37781e+06	4.82643e+06	6.14249e+06	6.87001e+06	1.6281e+06	1.72745e+06	1.7258e+06
M369T169	17-phenyltrinor-13,14-dihydroprostaglandin a2	58441.1	310436	142718	719270	1.86597e+06	1.55974e+06	380649	364870	380398
M268T23	1h-indole-1-pentanoic acid, 3-[2-(2-chlorophenyl)acetyl]-	1.38813e+07	3.85419e+06	1.11104e+07	1.27154e+07	9.3795e+06	1.05019e+07	9.41573e+06	1.01496e+07	1.01356e+07
M188T106	1h-indole-3-propanoic acid	8.71603e+07	8.61258e+07	9.41653e+07	7.34172e+07	7.75893e+07	9.97266e+07	8.99413e+07	8.67149e+07	8.79836e+07
M739T62	2-arachidonoyl-1-palmitoyl-sn-glycero-3-phosphoethanolamine	5.92305e+07	1.82832e+07	2.75612e+07	1.84648e+07	2.08223e+07	1.61938e+07	1.92207e+07	1.97421e+07	1.97415e+07
M767T139	2-arachidonoyl-1-stearoyl-sn-glycero-3-phosphoethanolamine	3.5428e+08	2.61013e+08	2.22826e+08	1.94175e+08	1.97871e+08	2.04839e+08	2.13845e+08	2.15249e+08	2.13845e+08
M791T137	2-docosahexaenoyl-1-stearoyl-sn-glycero-3-phosphoethanolamine	2.03655e+08	1.70103e+08	1.57562e+08	1.92306e+08	1.96319e+08	1.81591e+08	1.69201e+08	1.70291e+08	1.70299e+08
M223T31_2	2-hydroxyanthraquinone	9.86651e+07	7.74512e+07	9.22461e+07	6.07352e+07	1.19918e+08	1.01866e+08	1.84304e+08	1.84308e+08	1.86195e+08
M131T150	2-hydroxyisocaproic acid	7.93339e+07	6.44306e+07	5.25178e+07	4.93026e+07	5.37443e+07	6.23665e+07	5.7766e+07	5.77646e+07	5.71923e+07
M101T298	2-ketobutyric acid	6.06926e+07	1.36061e+08	6.58698e+07	9.35485e+07	8.78097e+07	1.39908e+08	1.04261e+08	9.75422e+07	1.04223e+08
M761T34	2-oleoyl-1-palmitoyl-sn-glycero-3-phosphoserine	2.47028e+06	2.56193e+06	1.55095e+06	6.52727e+06	5.15288e+06	4.48531e+06	2.94441e+06	3.28879e+06	3.3617e+06
M125T713	2,4-dichlorophenol	9.16293e+08	7.00524e+08	3.24453e+08	3.97882e+08	1.99192e+08	9.61004e+08	9.91981e+08	9.4082e+08	9.91474e+08
M195T582	2,4,6-trichlorophenol	4.55899e+07	3.89622e+07	1.37671e+08	3.85552e+07	4.55602e+07	2.54817e+07	4.08226e+07	4.26295e+07	4.26442e+07
M137T8	2,5-dihydroxybenzaldehyde	2.38121e+08	2.66862e+08	2.56059e+08	6.14449e+08	1.78408e+08	2.97518e+08	3.16485e+08	3.06051e+08	3.1581e+08
M555T154	2,5,7,8-tetramethyl-2-(.beta.-carboxyethyl)-6-hydroxychroman	4.04437e+06	3.07468e+06	3.54164e+06	5.90248e+06	1.11176e+06	5.215e+06	3.35301e+06	3.36326e+06	3.24856e+06
M195T317_1	2'-deoxycytidine 5'-monophosphate	1.84869e+07	1.91163e+07	2.03889e+07	1.85662e+07	1.78335e+07	1.89616e+07	1.88733e+07	1.89805e+07	1.89799e+07
M405T144	3-dehydrocholic acid	3.63875e+06	1.66755e+07	2.46888e+06	355833	986079	6.47631e+06	4.62648e+06	5.62622e+06	5.64609e+06
M535T212	3-deoxy-d-glycero-d-galacto-2-nonulosonic acid	5.82881e+06	9.7291e+06	7.58309e+06	5.28442e+06	3.96469e+06	3.40373e+06	7.00092e+06	6.9365e+06	6.93648e+06
M178T182	3-hydroxy-4-methoxycinnamic acid	1.70541e+07	3.33425e+07	2.35938e+07	2.7243e+07	2.46124e+07	2.62899e+07	3.31365e+07	3.3136e+07	3.34427e+07
M237T51	3-hydroxy-5,5,8a-trimethyl-3,4,4a,6,7,8-hexahydronaphthalene-2-carboxylic acid	1.15498e+07	7.62004e+06	1.5849e+07	1.42143e+07	1.23939e+07	1.59927e+07	1.04698e+07	1.10214e+07	1.10198e+07
M103T226	3-hydroxybutyric acid	1.11851e+08	2.13794e+08	1.28803e+08	1.19867e+08	1.22131e+08	1.45526e+08	1.6706e+08	1.67074e+08	1.6891e+08
M393T197	3-methoxylimaprost	2.126e+06	525285	1.13299e+06	62523	132894	537784	614184	619869	553327
M129T66	3-methyl-2-oxopentanoate	2.37839e+09	1.93312e+09	8.00874e+08	1.01263e+09	5.62102e+08	4.25043e+08	9.72655e+08	8.85306e+08	8.87682e+08
M285T599	3,6,2',4'-tetrahydroxyflavone	6.52066e+06	2.32772e+07	1.39204e+07	2.12684e+07	4.7364e+06	2.4747e+07	2.22048e+07	2.14612e+07	2.14583e+07
M297T685	3',4'-methylenedioxyorobol	5.67041e+06	3.6287e+06	3.59741e+06	3.3955e+06	3.5687e+06	2.43563e+06	3.45966e+06	3.35567e+06	3.35941e+06
M237T702	4-(2-hydroxyethyl)piperazine-1-ethanesulfonic acid	1.764e+07	1.27117e+07	2.05924e+07	1.73727e+07	2.19447e+07	2.11752e+07	2.00063e+07	2.0079e+07	1.88395e+07
M185T640	4-chlorophenoxyacetic acid	3.95526e+07	4.03145e+07	3.7788e+07	4.02426e+07	4.00591e+07	4.27164e+07	3.85296e+07	3.80684e+07	3.80665e+07
M181T523	4-hydroxyisophthalic acid	4.74409e+06	4.54104e+06	4.45242e+06	4.69494e+06	4.72162e+06	4.47622e+06	4.80597e+06	4.79646e+06	4.84131e+06
M377T22	4.alpha.-mannobiose	9.678e+06	2.06651e+07	7.68594e+06	1.45538e+07	1.70854e+07	1.30754e+07	9.72387e+06	9.72304e+06	9.15072e+06
M312T343	4'-hydroxydiclofenac	1.19355e+06	750945	955234	1.67258e+06	1.6133e+06	1.90987e+06	1.5243e+06	1.46753e+06	1.46886e+06
M389T663	4',5,7-trihydroxy 3,3',6,8-tetramethoxyflavone	4.06096e+06	5.67269e+06	5.57737e+06	5.86729e+06	3.52187e+06	5.87935e+06	5.56367e+06	5.56803e+06	5.23737e+06
M303T212	5-(4-hydroxyphenyl)-5-phenylhydantoin	6.0193e+06	7.72975e+06	7.59376e+06	5.69789e+06	4.65529e+06	4.65364e+06	7.21793e+06	7.21903e+06	7.09795e+06
M130T657	5-aminolevulinic acid	2.8079e+07	2.15285e+07	3.92691e+07	5.37239e+07	2.41175e+07	4.0672e+07	2.33781e+07	2.15364e+07	2.06078e+07
M112T46	5-azauracil	1.03917e+07	1.10247e+07	1.00106e+07	9.5548e+06	1.11401e+07	1.00883e+07	1.09722e+07	1.07977e+07	1.07984e+07
M199T579	5-sulfosalicylic acid	1.07378e+07	2.51894e+07	4.14842e+07	3.93319e+07	4.16419e+07	3.77139e+07	4.22186e+07	4.21965e+07	4.3432e+07
M315T25	5,6-dihydroxy-3',4'-dimethoxyflavanone	176161	2.68634e+06	561037	1.08626e+07	696497	2.29788e+06	7.45204e+06	7.89854e+06	7.44513e+06
M229T299	7-demethylsuberosin	6.56592e+06	9.77578e+06	1.17482e+07	1.35859e+07	1.48426e+07	1.01203e+07	1.27409e+07	1.15807e+07	1.15455e+07
M617T154	7-ethyl-10-(4-n-aminopentanoic acid)-1-piperidino)carbonyloxycamptothecin	1.17562e+06	608622	962295	1.46825e+06	1.4109e+06	1.59892e+06	1.12528e+06	1.16115e+06	1.16023e+06
M229T8	7-hydroxy-4-(trifluoromethyl)coumarin	3.178e+07	3.13357e+07	3.05678e+07	4.01861e+07	5.7586e+07	3.28317e+07	3.05935e+07	3.06913e+07	3.08998e+07
M429T76	7.alpha.-hydroxy-3-oxo-4-cholestenoic acid	4.21254e+06	3.86267e+06	7.01806e+06	1.51769e+06	2.19629e+06	2.444e+06	3.96948e+06	3.9734e+06	3.99965e+06
M221T66	8,11-tridecadienoic acid, 13-(3-pentyl-2-oxiranyl)-, (8z,11z)-	2.21585e+07	2.75024e+07	2.3734e+07	1.85632e+07	1.93898e+07	2.40638e+07	2.46769e+07	2.53013e+07	2.46794e+07
M307T41	8z,14z-eicosadienoic acid	2.69413e+07	2.37841e+07	2.13078e+07	2.54229e+07	3.07653e+07	3.31432e+07	2.59081e+07	2.46484e+07	2.46461e+07
M293T49	9s-hydroxy-10e,12z,15z-octadecatrienoic acid	817144	1.005e+06	935943	1.89866e+06	3.58446e+06	4.00997e+06	1.47938e+06	1.60578e+06	1.48041e+06
M73T71	Acetol	5.35358e+07	2.82709e+07	3.38934e+07	4.14383e+07	4.05577e+07	4.11343e+07	3.98911e+07	3.95519e+07	3.95484e+07
M177T33	Acivicin	1.96382e+07	2.02784e+07	1.56e+07	1.44066e+07	2.57047e+07	2.63455e+07	1.73788e+07	1.63988e+07	1.73719e+07
M346T422	Adenosine 5'-monophosphate	25245.3	133880	57182.7	4.16343e+06	419616	3.21901e+06	911117	799897	908725
M359T109	Aldosterone	2.32295e+06	2.3498e+06	3.06632e+06	3.06658e+06	98515.8	3.06658e+06	2.28336e+06	2.34163e+06	2.22012e+06
M577T160	Alisol a 24-acetate	624499	801759	456537	1.34172e+06	1.67548e+06	1.07741e+06	529483	507005	529937
M157T178	Allantoin	3.51172e+08	3.48622e+08	2.83495e+08	3.66641e+08	2.60323e+08	2.98646e+08	3.15526e+08	3.15518e+08	3.14159e+08
M429T29	alpha-Tocopherol (Vitamin E)	2.24112e+07	1.41784e+07	1.47261e+07	2.21758e+07	2.08962e+07	1.7153e+07	1.50612e+07	1.48365e+07	1.48339e+07
M221T221	Aminomethylphosphonic acid	8.2336e+06	1.23592e+07	1.34338e+07	1.77836e+07	1.31709e+07	1.39495e+07	1.04125e+07	1.10913e+07	1.04138e+07
M347T50	Anacardic acid	1.07663e+06	1.79828e+06	1.07663e+06	3.26032e+06	8.00099e+06	6.80111e+06	1.4895e+06	1.48831e+06	832641
M239T621	Anserine	9.46214e+06	1.05972e+07	1.18387e+07	8.65734e+06	1.0836e+07	1.10614e+07	9.60608e+06	1.03124e+07	1.02899e+07
M431T212	Apigenin 7-glucoside	3.71281e+06	4.12306e+06	4.08355e+06	3.84839e+06	3.48679e+06	3.61324e+06	3.77715e+06	3.82059e+06	3.82062e+06
M303T35	Arachidonic acid (peroxide free)	2.46401e+08	2.32724e+08	1.68007e+08	2.5055e+08	3.303e+08	2.60018e+08	3.24758e+08	2.84171e+08	2.83721e+08
M302T477	Arg-glu	590580	669795	1.3063e+06	1.03662e+06	841434	703888	799619	787378	787422
M487T129	Asiatic acid	1.98442e+06	2.42576e+06	4.75683e+06	350040	1.01349e+06	981972	7.90872e+06	7.71101e+06	7.91552e+06
M318T256	Asp-Trp	888124	1.00596e+06	1.18696e+06	1.36664e+06	985030	1.11885e+06	1.07032e+06	1.07039e+06	1.03476e+06
M329T21	Aurantio-obtusin	475301	628383	443306	214134	136032	104854	1.47094e+06	1.65602e+06	1.48081e+06
M445T211	Baicalin	524101	558444	596268	113008	80746	51919.9	450113	443405	441193
M249T177	Benzenethiol, 4,4'-thiobis-	3.6829e+06	2.84052e+06	4.20111e+06	3.99316e+06	3.93884e+06	4.02796e+06	4.6459e+06	4.34017e+06	4.3688e+06
M201T22_1	Bergaptol	1.21242e+09	1.96154e+09	1.58043e+09	1.77942e+09	1.9211e+09	2.38363e+09	1.64382e+09	1.66504e+09	1.6438e+09
M307T298	Bisdemethoxycurcumin	2.9759e+07	4.47266e+07	3.00199e+07	3.86573e+07	3.38966e+07	3.70874e+07	3.29821e+07	3.29899e+07	3.38521e+07
M331T31_2	Butamifos	1.12497e+07	9.91393e+06	1.02451e+07	1.20901e+07	1.17254e+07	1.10011e+07	1.06704e+07	1.067e+07	1.08019e+07
M354T436	Celastramycin a	185016	307796	140936	240867	261191	203886	177217	173212	182908
M707T31	Cer[ns] d42:2	3.17081e+06	3.31557e+06	3.57429e+06	3.28715e+06	8.54292e+06	1.55734e+07	2.72771e+06	2.7368e+06	5.09312e+06
M465T23_2	Cholesteryl sulfate	1.75627e+09	1.13187e+09	1.27154e+09	1.25803e+09	1.26833e+09	1.43531e+09	1.19461e+09	1.21152e+09	1.19504e+09
M287T81	Ciprofibrate	8.55396e+06	9.38273e+06	6.97861e+06	1.19822e+07	8.41233e+06	8.83976e+06	9.3169e+06	9.30806e+06	8.87157e+06
M331T37	Cis-7,10,13,16-docosatetraenoic acid	3.58229e+07	3.28063e+07	3.35489e+07	3.49358e+07	4.0627e+07	4.46047e+07	2.59031e+07	2.59028e+07	2.1168e+07
M141T355_1	Cis,cis-muconic acid	5.60856e+09	5.6026e+09	5.7617e+09	5.64007e+09	5.08091e+09	5.46118e+09	5.77366e+09	5.77362e+09	5.72784e+09
M191T577	Citrate	8.53975e+07	8.47903e+07	8.51409e+07	7.04801e+07	9.46594e+07	7.29763e+07	7.02282e+07	7.00749e+07	7.36592e+07
M531T155	Cochlioquinone a	1.54341e+06	1.30599e+06	1.88922e+06	1.19386e+06	2.09976e+06	1.24776e+06	1.34444e+06	1.37163e+06	1.37169e+06
M341T174	Coumachlor	879580	1.64523e+06	1.4731e+06	2.65322e+06	1.71326e+06	3.08023e+06	1.62922e+06	1.68728e+06	1.68702e+06
M335T273	Cyclopiazonic acid	295629	997460	528435	1.10864e+06	511001	1.20012e+06	609489	586648	571811
M248T143	Cys-Gln	452004	1.96093e+06	821637	3.35755e+06	1.19545e+06	1.22035e+06	2.85679e+06	2.84461e+06	3.17673e+06
M609T212	Cytidine 2',3'-cyclic monophosphoric acid	4.33839e+06	4.62212e+06	4.33011e+06	3.86667e+06	3.34108e+06	3.00958e+06	4.38285e+06	4.37051e+06	4.37052e+06
M215T298_1	D-(+)-galactose	2.57834e+08	3.0266e+08	2.75733e+08	3.34206e+08	2.82696e+08	3.03965e+08	2.99271e+08	2.9917e+08	2.95735e+08
M131T299	D-arabinose	2.02032e+07	1.43157e+07	9.80866e+06	2.33188e+07	1.32555e+07	2.20359e+07	1.61791e+07	1.61556e+07	1.49503e+07
M113T298	D-galacturonic acid	8.64395e+07	1.25765e+08	9.77256e+07	1.35939e+08	1.26962e+08	2.05582e+08	1.09729e+08	1.10534e+08	1.09337e+08
M195T298	D-gluconate	3.17666e+06	5.56798e+06	2.9331e+06	5.88778e+06	5.93375e+06	4.02749e+06	4.46554e+06	4.10127e+06	4.08561e+06
M499T20	D-myo-inositol-3,4,5,6-tetraphosphate	5.8384e+06	6.80794e+06	4.82179e+06	1.00968e+06	585509	698720	4.83562e+06	4.71507e+06	4.71525e+06
M131T381	D-ornithine	3.10311e+07	3.26888e+07	3.97769e+07	2.74563e+07	1.89062e+07	1.79581e+07	2.73784e+07	2.73754e+07	2.7075e+07
M114T303	D-proline	7.09527e+07	6.28452e+07	1.29869e+08	8.35302e+07	6.05892e+07	6.83842e+07	7.65655e+07	7.55599e+07	7.65655e+07
M323T166	D-turanose	1.65653e+06	1.23616e+06	1.93753e+06	878904	865892	1.0886e+06	1.4665e+06	1.43737e+06	1.43771e+06
M113T102	D-xylose	1.87913e+08	1.8157e+08	1.3128e+08	1.55933e+08	2.60951e+08	1.93482e+08	1.59667e+08	1.59815e+08	1.74359e+08
M253T23	Daidzein	9.61163e+06	1.00871e+07	1.12212e+07	8.98675e+06	8.17249e+06	1.81409e+07	1.76979e+07	1.76961e+07	1.81175e+07
M333T23	Daidzein 4'-sulfate	4.78029e+07	6.8862e+07	6.58748e+07	4.10662e+07	5.32864e+07	1.08319e+08	8.9203e+07	8.92107e+07	8.80684e+07
M337T346	Demethoxycurcumin	23184	400266	418116	936630	589685	1.02271e+06	701228	677067	676611
M251T176_3	Deoxyinosine	1.57561e+08	1.52108e+06	2.86573e+08	1.22441e+08	4.64145e+07	7.77658e+07	1.23622e+08	1.23615e+08	1.21876e+08
M229T31	Diazoxide	3.6735e+07	3.22971e+07	3.29031e+07	3.20748e+07	3.81548e+07	3.62367e+07	3.02655e+07	3.02618e+07	3.05751e+07
M267T190	Dichlorophen	905318	333994	482799	626019	591144	728279	907307	947827	947540
M309T208	Diflubenzuron	757746	2.03901e+06	891286	4.00926e+06	4.75443e+06	4.3342e+06	2.06803e+06	2.04965e+06	2.06784e+06
M103T187	Dl-a-hydroxybutyric acid	7.59645e+07	8.19224e+07	1.02795e+08	8.03451e+07	6.89872e+07	7.0817e+07	8.22136e+07	8.2658e+07	8.27206e+07
M131T91	DL-asparagine	6.64161e+07	2.77131e+07	1.48814e+07	2.80884e+07	1.9125e+07	1.34043e+07	2.97052e+07	2.71973e+07	3.8538e+07
M89T220_1	Dl-lactate	8.38094e+09	1.20184e+10	1.07149e+10	1.50931e+10	1.2296e+10	1.1587e+10	9.61678e+09	9.61686e+09	9.64075e+09
M104T368	DL-serine	1.80558e+07	1.53615e+07	3.06881e+07	2.47603e+07	2.09769e+07	2.36934e+07	2.10017e+07	2.11864e+07	2.11863e+07
M203T250	DL-tryptophan	7.96406e+07	8.2244e+07	1.20872e+08	7.92426e+07	8.12994e+07	9.24694e+07	8.82215e+07	8.70185e+07	8.82188e+07
M195T33	Dodeca-2(e),4(e)-dienoic acid	2.76035e+07	3.55755e+07	3.69932e+07	4.43628e+07	5.35159e+07	3.54528e+07	4.50975e+07	4.5807e+07	4.63294e+07
M265T659	Dodecyl sulfate	7.22312e+06	1.5834e+07	1.02316e+07	6.54679e+06	1.3645e+07	6.26719e+06	1.0689e+07	1.06818e+07	1.16226e+07
M301T38	Eicosapentaenoic acid	5.75327e+07	6.00883e+07	5.35056e+07	7.86886e+07	2.01101e+08	8.40034e+07	6.82394e+07	6.99198e+07	6.82335e+07
M293T23_2	Embelin	7.65827e+06	6.19663e+06	5.87354e+06	6.42808e+06	6.48122e+06	6.503e+06	1.56021e+07	1.63092e+07	1.63076e+07
M189T22	Epoxytricarballylic acid	1.02108e+09	9.5612e+08	9.86828e+08	6.62419e+08	1.20923e+09	1.01853e+09	1.25403e+09	1.2535e+09	1.23795e+09
M242T30	Etodolac	3.55176e+07	2.30641e+07	2.83779e+07	2.6984e+07	1.31624e+07	1.09577e+07	3.48188e+07	3.47366e+07	1.87311e+07
M311T178	Fa 18:2+2o	3.18874e+06	2.80553e+06	2.70789e+06	2.55218e+06	2.74948e+06	1.55831e+06	2.66397e+06	2.63812e+06	2.63815e+06
M247T24	Fludioxonil	7.72896e+06	1.18269e+07	1.45299e+07	1.55502e+07	1.49669e+07	1.80453e+07	2.18522e+07	2.20726e+07	2.20721e+07
M334T288	For-Met-Ala-Ser	393643	223315	633632	492500	227304	374262	464386	514645	514862
M115T221	Fumarate	1.15199e+07	1.57707e+07	1.4651e+07	1.83515e+07	1.80148e+07	1.40016e+07	1.5062e+07	1.50628e+07	1.21769e+07
M259T342	Gamma-glutamylleucine	1.34242e+06	2.01196e+06	3.50665e+06	3.04783e+06	2.33177e+06	1.85761e+06	2.27614e+06	2.19262e+06	2.27626e+06
M404T213	Gemcitabine diphosphate	1.94741e+06	1.94211e+06	1.85301e+06	1.90316e+06	1.81395e+06	1.80341e+06	1.92874e+06	1.87478e+06	1.93001e+06
M269T22	Genistein	1.38685e+07	1.55226e+07	1.77115e+07	8.25586e+06	1.23049e+07	1.73665e+07	1.91937e+07	1.94883e+07	1.91937e+07
M389T707	Gilvocarcin v	4.52126e+06	5.66441e+06	5.25261e+06	5.66208e+06	5.32126e+06	5.33274e+06	6.0283e+06	6.03002e+06	6.34308e+06
M131T709	Glutaric acid	4.45689e+07	4.58644e+07	1.41181e+08	4.37509e+07	6.28752e+07	5.24472e+07	7.20182e+07	7.1873e+07	6.57002e+07
M611T482	Glutathione, oxidized	647961	470391	536930	566814	573944	395550	429112	422520	473413
M131T686	Gly-Gly	4.21702e+07	1.20879e+08	1.83911e+08	1.11413e+08	7.03455e+07	8.08874e+07	1.13092e+08	1.04892e+08	1.12561e+08
M339T25	Gly-His-Lys	1.63529e+07	1.65398e+07	8.79828e+07	1.51451e+07	1.75254e+07	1.09522e+07	3.64296e+07	4.18601e+07	3.64114e+07
M105T180	Glyceric acid	6.71359e+06	5.51707e+06	6.75579e+06	5.10381e+06	4.44323e+06	3.96351e+06	5.28707e+06	5.1179e+06	5.12622e+06
M91T622	Glycerol	8.48051e+07	2.96824e+07	8.70344e+07	1.49767e+07	4.69555e+07	9.14149e+07	3.79652e+07	5.42877e+07	5.43138e+07
M464T180	Glycocholic acid	4.24156e+06	4.36082e+06	3.92091e+06	7.30001e+06	7.16338e+06	7.67715e+06	4.65052e+06	4.66192e+06	4.65053e+06
M75T183	Glycolate	3.13799e+07	3.18574e+07	3.14542e+07	2.78028e+07	3.60376e+07	2.69326e+07	3.8977e+07	3.67511e+07	3.69341e+07
M166T182	Guanidinoethyl sulfonate	7.14596e+07	6.28631e+07	7.31328e+07	8.17479e+07	6.45262e+07	5.18486e+07	7.49725e+07	7.46785e+07	7.46786e+07
M130T338_2	Guanidinopropionic acid	1.26174e+07	1.38228e+07	1.76148e+07	1.35806e+07	1.54565e+07	1.61645e+07	1.211e+07	1.21098e+07	1.22654e+07
M360T64	Haloxyfop	2.00136e+06	3.11561e+06	2.16216e+06	2.26401e+06	2.39261e+06	2.26401e+06	1.56611e+06	1.56627e+06	1.60151e+06
M301T250	Hematoxylin	1.35462e+06	1.32281e+06	1.36505e+06	1.23142e+06	1.29698e+06	1.45748e+06	1.30291e+06	1.20791e+06	1.30092e+06
M269T46	Heptadecanoic acid	1.89116e+07	2.02991e+07	1.97409e+07	1.96886e+07	2.24664e+07	2.39357e+07	2.52446e+07	2.52449e+07	2.45095e+07
M341T154	Hexadecanedioic acid, 3,3,14,14-tetramethyl-	355247	820559	254450	286444	183331	511730	615690	570943	573941
M241T100	His-ser	1.34805e+08	1.94777e+08	1.47635e+08	1.53256e+08	2.87451e+08	2.15722e+08	1.71432e+08	1.72917e+08	1.72937e+08
M361T170	Humulone	6.26801e+06	2.52038e+06	3.90735e+06	302430	359301	475824	2.8272e+06	2.89421e+06	2.82898e+06
M325T25	Hydroquinidine	4.89177e+07	4.53825e+07	2.10695e+07	4.63769e+07	4.67857e+07	2.84663e+07	5.49512e+07	5.47391e+07	2.0831e+07
M181T182	Hydroxyphenyllactic acid	774350	1.27499e+06	2.05605e+06	421120	2.99662e+06	1.27389e+06	505578	423996	868585
M227T113	Ile-Pro	8.45999e+07	9.92461e+07	7.00125e+07	8.46575e+07	1.75051e+08	1.32243e+08	9.70837e+07	9.73253e+07	9.74328e+07
M260T30	Imazapyr	5.85308e+06	2.31454e+06	1.77177e+07	7.34618e+06	3.21915e+06	1.55391e+06	8.97141e+06	8.79192e+06	8.98032e+06
M114T179	Iminodiacetic acid	4.52855e+07	4.69942e+07	3.72515e+07	4.8219e+07	3.40481e+07	4.02023e+07	4.16851e+07	4.13423e+07	4.13405e+07
M204T160	Indolelactic acid	2.09047e+07	1.28832e+07	1.83858e+07	1.44198e+07	1.09421e+07	1.38407e+07	1.57781e+07	1.57757e+07	1.59215e+07
M125T166	Isethionate	2.3976e+08	1.79365e+08	9.79177e+07	1.3345e+08	1.09288e+08	9.54204e+07	1.08045e+08	1.07791e+08	1.08045e+08
M173T23	Isocitric acid	3.85458e+09	5.15145e+09	3.54793e+09	6.0947e+09	5.46783e+09	3.46632e+09	4.52207e+09	4.55188e+09	4.53847e+09
M130T256	Isoleucine	2.92869e+08	3.58433e+08	4.12665e+08	3.57267e+08	2.9165e+08	3.09805e+08	3.29488e+08	3.27744e+08	3.27749e+08
M141T149	Kojic acid	6.03889e+07	5.29812e+07	5.94726e+07	5.86551e+07	5.1424e+07	5.23439e+07	5.76194e+07	5.76122e+07	5.84168e+07
M195T347_2	L-gulono-1,4-lactone	7.09233e+06	1.05534e+07	8.63672e+06	1.06315e+07	6.5946e+06	6.62783e+06	7.11147e+06	8.12638e+06	8.11649e+06
M179T298	L-sorbose	9.53213e+07	1.37339e+08	1.06386e+08	1.41454e+08	1.36185e+08	2.31473e+08	1.1677e+08	1.19148e+08	1.16762e+08
M359T256	Lariciresinol	1.06181e+06	1.56436e+06	1.72881e+06	1.65745e+06	898082	1.0617e+06	1.23613e+06	1.23628e+06	1.21495e+06
M279T43	Linoleic acid	1.41492e+09	1.49592e+09	8.94883e+08	1.23044e+09	1.8327e+09	1.91137e+09	1.43417e+09	1.42196e+09	1.42193e+09
M674T173	Linoleoylglycine	8.97798e+06	8.19685e+06	8.68938e+06	8.09655e+06	5.04396e+06	7.05921e+06	7.38399e+06	7.59731e+06	7.59703e+06
M421T155	Losartan	655206	698373	5.14777e+06	1.84415e+06	856915	1.30876e+06	2.15766e+06	2.18624e+06	2.18624e+06
M476T192_1	Lpe 18:2	9.01183e+07	9.05287e+07	1.1094e+08	1.12604e+08	1.32138e+08	9.6729e+07	1.01348e+08	1.03337e+08	1.01356e+08
M265T23	Magnolol	2.68767e+07	1.59192e+07	2.77069e+07	3.10711e+07	3.01509e+07	3.02653e+07	4.60882e+07	4.70418e+07	4.60917e+07
M221T301	Melibiose	4.27798e+06	2.91261e+07	3.00446e+07	2.21611e+07	9.88298e+06	4.88933e+06	1.97489e+07	1.97489e+07	1.97107e+07
M309T23	Mestranol	2.91415e+06	3.09589e+06	744600	2.58184e+06	3.52901e+06	2.71773e+06	1.07843e+07	1.07821e+07	1.02535e+07
M315T44	Methyl hexadecanoate	1.40392e+06	1.64675e+06	1.59139e+06	1.68133e+06	2.84386e+06	3.95493e+06	1.47975e+06	1.49267e+06	1.60235e+06
M95T612	Methylphosphonic acid	2.14937e+08	1.83807e+08	1.63466e+08	1.8818e+08	1.76787e+08	1.77476e+08	1.79168e+08	1.79148e+08	1.74499e+08
M496T112	Microcystin lr	1.06407e+07	1.61351e+07	4.85207e+07	2.06411e+06	4.57586e+06	2.80625e+06	2.05733e+07	2.34909e+07	2.34734e+07
M210T103	Milrinone	6.00718e+06	7.15009e+06	7.99427e+06	5.1901e+06	7.45361e+06	8.36164e+06	8.86462e+06	7.93599e+06	7.95764e+06
M432T33	Mycophenolate mofetil	4.70096e+06	3.63705e+06	5.43714e+06	1.56441e+07	9.33027e+06	8.89076e+06	6.65927e+06	5.988e+06	5.98356e+06
M319T242	Mycophenolic acid	326998	1.55679e+06	582186	1.32101e+06	468550	976120	720111	733719	720053
M179T383	Myo-inositol	1.97342e+07	2.03082e+07	2.29957e+07	2.18453e+07	2.14041e+07	1.90939e+07	2.3739e+07	2.3739e+07	2.36287e+07
M227T47	Myristic acid	6.57165e+07	5.86279e+07	3.66579e+07	6.17977e+07	8.35737e+07	8.8848e+07	8.81265e+07	8.81265e+07	8.89063e+07
M296T416	N-(2,4-dinitrophenyl)-l-leucine	694814	701875	1.23689e+06	1.00391e+06	984884	839038	753827	737246	737164
M251T43	N-2-hydroxyethylpiperazine-n-3-propanesulfonic acid	6.17863e+06	3.80651e+06	1.74339e+06	3.52112e+06	5.06681e+06	2.80874e+06	3.67163e+06	3.67346e+06	3.89422e+06
M300T182	N-Acetyl-D-Glucosamine 6-Phosphate	2.44933e+06	3.10694e+06	1.91877e+06	5.07194e+06	3.83565e+06	3.73519e+06	3.30163e+06	3.10176e+06	3.30305e+06
M188T372	N-acetyl-l-glutamate	2.40071e+06	3.11451e+06	6.9274e+06	6.09213e+06	3.17642e+06	4.49159e+06	4.52846e+06	4.62658e+06	4.52862e+06
M164T250	N-acetyl-l-phenylalanine	1.36472e+08	1.53808e+08	2.3759e+08	1.51948e+08	1.28492e+08	1.30619e+08	1.58568e+08	1.58568e+08	1.59305e+08
M180T292	N-acetyl-l-tyrosine	5.44648e+07	8.6592e+07	1.33654e+08	1.06205e+08	8.00944e+07	8.07583e+07	7.76966e+07	7.77005e+07	7.83796e+07
M187T299_2	N-acetylglutamine	1.71188e+07	3.31332e+07	3.11186e+07	5.43143e+07	3.49498e+07	2.67527e+07	2.84423e+07	2.83557e+07	2.83111e+07
M245T182	N-acetyltryptophan	1.1794e+07	1.1303e+07	1.79054e+07	1.60991e+07	1.01329e+07	1.32159e+07	1.3283e+07	1.36579e+07	1.32729e+07
M374T31	N-arachidonoyl-l-alanine	1.43585e+07	4.51263e+07	1.36069e+07	2.89218e+07	2.63219e+07	2.44655e+07	4.99884e+07	4.94124e+07	4.99884e+07
M438T196_2	N-arachidonoyldopamine	1.63379e+06	1.98281e+06	1.3192e+06	4.662e+06	4.56905e+06	4.12503e+06	2.77738e+06	2.77738e+06	2.77283e+06
M646T123	N-lauroyl-d-erythro-sphingosylphosphorylcholine	708491	1.3307e+06	958614	3.80792e+06	1.87418e+06	6.1525e+06	1.85479e+06	1.73759e+06	1.8547e+06
M618T32	N-palmitoyl-d-erythro-dihydroceramide-1-phosphate	1.24195e+07	5.14216e+06	1.2415e+07	1.34172e+07	1.52603e+07	2.90601e+06	1.0411e+07	1.02448e+07	1.04091e+07
M537T31	N-palmitoyl-d-sphingosine	7.17341e+06	5.36402e+06	8.04414e+06	5.62686e+06	8.41173e+06	8.92979e+06	1.35745e+07	1.36228e+07	1.42157e+07
M362T33	N-palmitoyltaurine	3.68469e+06	3.49527e+06	1.4638e+06	1.016e+07	1.13425e+07	8.66651e+06	8.11913e+06	8.1131e+06	7.75771e+06
M647T31	N-tetracosenoyl-4-sphingenine	1.29532e+07	1.19701e+07	8.71179e+06	1.32876e+07	2.53688e+07	3.81221e+07	1.46595e+07	1.54434e+07	1.54204e+07
M361T21	Neohesperidose	864708	1.08739e+06	1.19666e+06	153820	4.76253e+06	4.16069e+06	2.39847e+06	2.41355e+06	4.4973e+06
M290T343	Nicotinate d-ribonucleotide	2.86655e+06	2.62777e+06	2.6298e+06	5.9327e+06	5.33754e+06	5.49288e+06	4.11699e+06	3.98108e+06	3.9796e+06
M404T286	Nifekalant	2.09861e+06	2.7859e+06	1.09645e+06	4.06641e+06	1.96725e+06	5.05832e+06	2.44821e+06	2.44829e+06	2.46697e+06
M157T56	Nonanoic acid	8.11795e+07	8.89475e+07	8.51833e+07	8.52653e+07	9.00069e+07	8.59379e+07	9.11597e+07	9.65606e+07	9.12761e+07
M167T363	Norharmane	2.71405e+07	2.31701e+07	2.43666e+07	2.14454e+07	1.8878e+07	1.62898e+07	2.2577e+07	2.27394e+07	2.26538e+07
M283T35	Octadecanoic acid	9.09265e+08	9.79474e+08	1.14298e+09	3.1956e+09	1.70188e+09	1.4529e+09	1.75028e+09	1.74921e+09	1.71458e+09
M281T41	Oleic acid	1.33063e+09	1.1165e+09	7.84403e+08	9.88637e+08	1.68386e+09	1.7512e+09	1.17208e+09	1.17121e+09	1.17208e+09
M287T297	Orotidine	4.46879e+06	2.90932e+06	2.6481e+06	4.51384e+06	4.91348e+06	4.92556e+06	3.36744e+06	3.6511e+06	3.64914e+06
M297T26	Ostruthin	6.67137e+06	4.00568e+06	1.79512e+06	4.33071e+06	1.24692e+07	6.46107e+06	1.43399e+07	1.37395e+07	1.43468e+07
M102T181	Oxalic acid mono(n-methyl)amide	4.96617e+06	4.06701e+06	5.88731e+06	4.919e+06	5.83289e+06	4.1599e+06	6.27434e+06	6.23469e+06	6.94724e+06
M793T79	Pc 32:0	2.30294e+06	2.94533e+07	1.29287e+07	9.89444e+06	8.541e+06	1.10757e+07	1.39972e+07	1.40308e+07	1.49853e+07
M817T102	Pc 34:2	2.3114e+08	1.58169e+08	1.72779e+08	1.81947e+08	3.90392e+08	9.68882e+07	1.56113e+08	1.54309e+08	1.56124e+08
M845T139_1	Pc 36:2	5.77966e+08	5.06273e+08	5.89467e+08	4.09374e+08	5.85445e+08	4.17076e+08	4.43879e+08	4.52985e+08	4.52994e+08
M841T137	Pc 36:4	2.71515e+08	2.51308e+08	2.45819e+08	2.30227e+08	2.16164e+08	2.19063e+08	2.37683e+08	2.38785e+08	2.38518e+08
M893T135	Pc 40:6	1.17565e+08	1.31168e+08	1.68215e+08	1.65129e+08	1.56732e+08	1.30817e+08	1.34764e+08	1.37116e+08	1.36622e+08
M719T143	Pe 34:0	3.48884e+07	3.40534e+07	3.13239e+07	3.16018e+07	3.59435e+07	3.71618e+07	3.26728e+07	3.34186e+07	3.34197e+07
M715T145	Pe 34:2	8.72589e+07	8.31152e+07	6.36723e+07	6.19462e+07	6.91604e+07	6.83381e+07	7.28625e+07	7.13308e+07	7.29848e+07
M729T143_1	Pe 35:2	7.83452e+06	8.19754e+06	5.02039e+06	4.02032e+06	3.84124e+06	3.67503e+06	6.11411e+06	5.92624e+06	5.92766e+06
M743T101	Pe 36:2	1.42462e+08	1.10068e+08	1.14526e+08	1.72906e+08	1.13165e+08	7.43182e+07	2.06233e+08	1.77269e+08	1.76436e+08
M739T35	Pe 36:4	4.35004e+07	3.01952e+07	2.57169e+07	3.31439e+07	3.32291e+07	4.97019e+07	3.91735e+07	3.92032e+07	3.83729e+07
M763T141	Pe 38:6	2.58127e+08	1.52834e+08	1.1435e+08	1.15783e+08	1.15063e+08	1.30159e+08	1.4052e+08	1.40131e+08	1.40131e+08
M781T35	Pe 39:4	1.14123e+07	8.77999e+06	7.04475e+06	7.70243e+06	4.16893e+06	4.55727e+06	8.90856e+06	8.55625e+06	8.55573e+06
M777T61	Pe 39:6	431206	1.38688e+06	777457	1.78178e+06	1.90147e+06	316367	1.19985e+06	1.19708e+06	1.08542e+06
M763T64	Pe(18:2e/11,12-epete)	5.39847e+07	3.27352e+07	2.15075e+07	1.80681e+07	1.77628e+07	2.68199e+07	2.36007e+07	2.68569e+07	2.53055e+07
M746T34	Pg 34:2	1.2985e+07	2.48358e+07	2.89335e+07	1.22348e+07	2.69303e+07	1.88644e+07	1.56165e+07	1.58238e+07	8.20542e+06
M774T35	Pg 36:2	2.01303e+07	1.53964e+07	1.71411e+07	1.91341e+07	2.04968e+07	1.90755e+07	1.99067e+07	1.94396e+07	1.94411e+07
M818T34	Pg 40:8	9.1538e+06	7.28541e+06	5.08661e+06	9.05264e+06	7.04714e+06	7.99904e+06	4.21292e+06	4.22311e+06	3.60169e+06
M866T33	Pg 44:12	9.64602e+06	5.44327e+06	4.47133e+06	8.08918e+06	4.97037e+06	5.91619e+06	5.93923e+06	5.82746e+06	5.82956e+06
M192T179	Phenaceturic acid	2.03889e+07	1.64797e+07	1.5489e+07	1.86171e+07	7.09208e+06	3.3091e+06	1.24648e+07	1.24648e+07	1.24096e+07
M93T131	Phenol	8.2445e+07	3.29924e+07	1.33826e+07	318632	344504	4.7493e+07	3.17087e+07	3.06191e+07	3.05994e+07
M433T100	Philanthotoxin 74	1.76251e+06	3.95345e+06	4.57172e+06	4.61141e+06	491247	4.15571e+06	1.36415e+06	1.41788e+06	1.49587e+06
M774T339	Phosphatidylcholine 18:0-18:0 / 16:0-20:0	359480	361554	345993	160901	148338	97234.6	135546	135404	147010
M540T190	Phosphatidylcholine lyso alkyl 16:0	5.79656e+06	7.22107e+06	5.18586e+06	1.15849e+07	1.01796e+07	1.03295e+07	7.69239e+06	7.80961e+06	7.69247e+06
M311T44	Phytanic acid	1.03643e+07	1.40854e+07	1.54163e+07	1.99251e+07	2.41918e+07	1.80684e+07	2.04932e+07	2.04945e+07	2.02801e+07
M834T188	Pi 34:2	6.32674e+07	7.64377e+07	6.40094e+07	9.53243e+07	8.39257e+07	6.94751e+07	7.2868e+07	7.31126e+07	7.28666e+07
M848T188	Pi 35:2	3.50999e+06	3.60462e+06	3.24177e+06	3.81671e+06	3.04715e+06	2.43295e+06	2.98555e+06	2.98889e+06	3.04975e+06
M862T187	Pi 36:2	9.71207e+07	1.1966e+08	1.13004e+08	1.23467e+08	1.11763e+08	9.33991e+07	1.08331e+08	1.08747e+08	1.08331e+08
M860T149	Pi 36:3	3.95315e+06	4.27958e+06	4.20558e+06	3.90952e+06	4.12059e+06	3.44094e+06	4.17148e+06	4.13961e+06	4.13988e+06
M858T184	Pi 36:4	1.79889e+08	1.26467e+08	1.32462e+08	1.96323e+08	1.99935e+08	1.5411e+08	1.60395e+08	1.57917e+08	1.5791e+08
M856T147	Pi 36:5	6.42246e+06	2.98101e+06	3.17909e+06	4.41564e+06	5.24461e+06	5.20359e+06	4.41208e+06	3.98352e+06	4.40061e+06
M872T184	Pi 37:4	1.33512e+07	1.28532e+07	1.25898e+07	1.0768e+07	1.00848e+07	9.23252e+06	1.19746e+07	1.19774e+07	1.16908e+07
M886T183_1	Pi 38:4	8.68212e+08	9.37195e+08	8.26225e+08	9.97912e+08	8.78607e+08	7.14107e+08	8.06069e+08	7.86972e+08	7.86867e+08
M884T116	Pi 38:5	1.56851e+08	1.5951e+08	5.49577e+07	1.55348e+08	6.91169e+07	1.07183e+08	1.17142e+08	1.15869e+08	1.02537e+08
M900T182	Pi 39:4	6.78131e+06	8.90184e+06	4.87932e+06	7.92799e+06	5.59177e+06	5.24939e+06	5.48428e+06	5.48417e+06	5.38281e+06
M910T182	Pi 40:6	2.32655e+07	2.37634e+07	1.81475e+07	3.16907e+07	2.92446e+07	2.85522e+07	2.07359e+07	2.07358e+07	2.05492e+07
M297T42	Pristanic acid	4.0516e+06	5.64276e+06	5.65419e+06	5.72103e+06	5.65295e+06	5.8612e+06	4.59209e+06	4.59044e+06	4.50759e+06
M236T66	Probucol	2.92615e+07	3.35813e+07	2.99184e+07	2.51541e+07	2.62757e+07	3.09083e+07	3.16057e+07	3.18142e+07	3.16079e+07
M313T80	Progesterone	6.30871e+06	5.18109e+06	4.16277e+06	4.0261e+06	4.45235e+06	5.14399e+06	8.72387e+06	8.93743e+06	8.72395e+06
M501T119	Propanoic acid, 2-[[4-[2-[[(cyclohexylamino)carbonyl](4-cyclohexylbutyl)amino]ethyl]phenyl]thio]-2-methyl-	7.50129e+06	6.91827e+06	8.68111e+06	1.01388e+06	2.61255e+06	1.6335e+06	1.08471e+07	1.17707e+07	1.18131e+07
M73T709	Propionic acid	1.13571e+08	1.37965e+08	8.35576e+07	1.09322e+08	9.92213e+07	1.17244e+08	1.16271e+08	1.1153e+08	1.11436e+08
M789T188	Ps 36:1	144814	583333	166425	371746	2.25672e+06	2.4764e+06	537356	423902	537772
M782T183	Ps 36:4	513367	1.0697e+06	850965	941905	1.67108e+06	2.46842e+06	922814	837229	923225
M811T182	Ps 38:4	3.60781e+06	5.46079e+06	4.03853e+06	5.94187e+06	9.7849e+06	1.23177e+07	5.04106e+06	5.04424e+06	4.86723e+06
M806T182	Ps 38:6	642693	333875	445520	456786	1.2098e+06	1.47911e+06	280596	358375	262794
M243T236	Pseudouridine	1.46456e+07	1.58845e+07	1.1742e+07	1.56025e+07	1.58594e+07	1.7478e+07	1.38489e+07	1.38504e+07	1.37607e+07
M335T40	Psoralidin	1.37166e+06	1.54394e+07	1.70345e+06	2.3397e+07	5.32541e+06	1.67191e+07	9.82705e+06	9.82864e+06	9.73527e+06
M71T298	Pyruvaldehyde	9.55369e+07	1.31572e+08	6.11334e+07	8.54919e+07	1.2707e+08	8.41918e+07	9.15796e+07	1.0361e+08	1.03609e+08
M87T149	Pyruvate	1.00919e+09	1.19407e+09	1.08187e+09	1.04864e+09	1.14226e+09	8.07746e+08	8.69461e+08	8.70055e+08	8.29023e+08
M485T106	Quillaic acid	2.00936e+06	7.3247e+06	3.61999e+06	519290	704290	332266	5.56698e+06	5.06598e+06	5.56753e+06
M337T301	Rabelomycin	414213	461744	629725	734759	635599	756503	675097	694875	675355
M503T436	Raffinose	312552	470566	505504	634411	524656	505501	454330	453198	408289
M316T48	Raltegravir	701815	1.30251e+06	789444	4.6436e+06	3.55845e+06	6.23652e+06	2.24909e+06	2.21684e+06	2.21664e+06
M381T287	Resorcinolnaphthalein	268748	600293	503516	791712	707947	460021	430941	429384	364827
M297T58	Ricinoleic acid	2.33117e+07	1.2764e+07	7.24459e+06	9.01996e+06	1.0361e+07	1.11768e+07	1.88801e+07	2.06327e+07	1.89245e+07
M146T676_1	S-(2-boronoethyl)-l-cysteine	1.82832e+08	2.13773e+08	2.18772e+08	2.25075e+08	2.01489e+08	2.31351e+08	2.41645e+08	2.30695e+08	2.30742e+08
M88T338	Sarcosine	1.98168e+08	1.81607e+08	2.78079e+08	2.06733e+08	1.73368e+08	1.79834e+08	1.90831e+08	1.90833e+08	1.92098e+08
M236T169	Sepiapterin	5.68179e+06	8.29672e+06	1.40589e+07	1.17117e+07	6.36239e+06	9.04053e+06	7.25539e+06	7.32456e+06	7.32187e+06
M762T151	Sm d34:1	1.03488e+07	1.12188e+07	1.4488e+07	9.90795e+06	9.23439e+06	1.06348e+07	1.20766e+07	1.28032e+07	1.20799e+07
M872T149	Sm d42:2	2.55439e+07	2.45146e+07	2.68622e+07	2.15223e+07	1.97989e+07	2.22932e+07	2.39502e+07	2.39504e+07	2.43646e+07
M214T385	sn-Glycerol 3-phosphoethanolamine	1.38473e+06	1.15968e+06	1.25056e+06	4.81482e+06	7.28698e+06	4.75031e+06	2.72157e+06	2.72154e+06	2.71494e+06
M665T486	Stachyose	152725	141463	314739	288881	240212	322239	212475	208599	209918
M574T30	Sulfobacin b	5.73142e+07	2.4729e+07	7.38539e+07	4.44112e+07	4.03837e+07	1.37894e+07	4.95888e+07	5.08262e+07	5.08245e+07
M498T153	Taurochenodeoxycholate	6.07455e+07	5.22874e+07	2.20627e+08	1.2718e+07	2.84497e+07	2.50721e+07	5.54744e+07	5.54854e+07	5.89304e+07
M514T190	Taurocholate	1.52261e+07	7.19675e+07	3.57979e+08	7.79871e+06	1.32004e+07	1.81213e+07	5.932e+07	6.0258e+07	5.96251e+07
M165T343_2	Terephthalic acid	3.04392e+07	2.9558e+07	2.98108e+07	2.97847e+07	2.98806e+07	2.9806e+07	2.97817e+07	2.97808e+07	2.99232e+07
M359T383	Thieno[2,3-b]pyridine-5-carbonitrile, 6,7-dihydro-4-hydroxy-3-(2'-hydroxy[1,1'-biphenyl]-4-yl)-6-oxo-	63086.5	126456	366033	1.08865e+06	1.48611e+06	940913	479415	467355	479403
M311T25	Thymol-beta-d-glucoside	2.23839e+07	2.05618e+07	9.50138e+06	1.84106e+07	3.2004e+07	1.8076e+07	4.78277e+07	4.79562e+07	4.84481e+07
M264T256	Tizoxanide	427847	570396	653750	496389	325028	571732	564902	600760	565099
M367T298_3	Trans-3'-hydroxycotinine o-.beta.-d-glucuronide	1.43889e+09	2.42671e+09	1.48258e+09	1.81081e+09	2.37451e+09	2.33193e+09	1.96336e+09	1.6761e+09	1.67551e+09
M227T620	Trans-traumatic acid	9.61011e+06	8.6881e+06	1.27047e+07	8.13058e+06	9.46965e+06	8.0901e+06	7.80723e+06	9.08217e+06	9.03655e+06
M449T157	Trihydroxycholestanoic acid	278874	1.23814e+06	874876	255035	211774	186469	909776	910051	940027
M306T276	Trp-Cys	5.79222e+06	6.17104e+06	9.94067e+06	5.48102e+06	3.84406e+06	5.37967e+06	6.25012e+06	6.25029e+06	6.12491e+06
M237T621_2	Tyr-Gly	1.11623e+07	1.1835e+07	1.15568e+07	8.13948e+06	9.64421e+06	1.20239e+07	1.20314e+07	1.21906e+07	1.38135e+07
M386T33	Urapidil	8.92119e+06	7.69658e+06	7.64478e+06	1.27414e+07	1.2392e+07	1.23211e+07	9.965e+06	9.74044e+06	9.74053e+06
M335T315	Uric acid	83919.9	29057.4	200869	656315	509816	275345	201022	200513	208696
M313T121	Velutin	781671	1.3662e+06	784371	1.21551e+06	474101	876211	863570	1.01984e+06	1.02345e+06
M449T102	Vitamin k1	1.79618e+06	3.66858e+06	2.51583e+06	5.20422e+06	1.64367e+06	2.11671e+06	3.10082e+06	2.9068e+06	3.10086e+06
M149T56		5.29335e+06	3.89898e+06	4.31245e+06	1.04292e+08	1.09485e+08	1.07691e+08	1.90291e+06	2.25255e+06	2.20998e+06
M158T310		3.38265e+07	3.53955e+07	3.5427e+07	434246	678479	1.01927e+06	3.37129e+07	3.36785e+07	3.37022e+07
M127T149		4.45126e+06	5.12162e+06	5.59012e+06	5.17756e+07	5.20242e+07	4.95861e+07	1.49103e+07	3.82508e+07	3.83109e+07
M195T511		937684	1.25326e+06	1.00605e+06	1.68587e+07	1.73102e+07	1.81077e+07	1.61599e+07	1.58706e+07	1.58707e+07
M594T200		110852	74242	261874	2.28932e+06	2.33889e+06	2.3539e+06	903996	874607	904028
M882T474_1		2.00703e+06	1.86255e+06	1.85848e+06	157948	87692.2	89092.4	1.75736e+06	1.75764e+06	1.68774e+06
M188T239		594203	1.08084e+06	552150	1.31587e+07	1.17203e+07	1.22603e+07	4.34737e+06	4.34736e+06	4.32245e+06
M222T269		1.25566e+06	1.19864e+06	1.0556e+06	3.51191e+06	3.77865e+06	3.63227e+06	2.09202e+06	2.00726e+06	2.00671e+06
M898T476_1		2.14441e+06	2.06055e+06	2.17761e+06	402750	197960	190647	1.83681e+06	1.83681e+06	1.86292e+06
M897T476_1		4.9283e+06	4.37235e+06	5.02181e+06	593877	493402	485198	3.83001e+06	3.74461e+06	3.74572e+06
M151T100		2.53228e+07	2.52836e+07	2.21367e+07	2.80807e+06	2.4163e+06	2.76488e+06	1.45348e+07	9.80704e+06	1.04795e+07
M473T328		320192	290257	339016	627858	608389	619493	385096	385121	419410
M749T36		3.53102e+07	3.66407e+07	3.7713e+07	6.51286e+07	7.00045e+07	6.80319e+07	4.72842e+07	4.72877e+07	4.65095e+07
M846T476		1.33925e+06	1.16731e+06	1.14914e+06	71611.4	49042.2	55337.4	844300	840851	854013
M353T328_2		5.96606e+06	6.07717e+06	6.17033e+06	3.12763e+06	2.73908e+06	2.58773e+06	7.50493e+06	7.5048e+06	7.44956e+06
M207T76		656317	742826	763674	4.69008e+06	4.20993e+06	4.05995e+06	1.62044e+06	1.66052e+06	1.51208e+06
M882T474_2		1.63954e+06	1.46473e+06	1.76049e+06	77297	59865	122308	1.33682e+06	1.30969e+06	1.33724e+06
M847T476_1		946666	789507	905971	62085.7	49239.6	36010.6	747863	747859	745147
M186T24		3.04004e+07	3.10302e+07	2.82783e+07	4.69277e+06	2.10098e+06	6.24975e+06	3.34569e+07	3.34315e+07	3.69496e+07
M898T476_2		703399	712767	824451	85506.7	57524.3	56986	628743	603362	603641
M787T146		2.44622e+06	2.04985e+06	2.26138e+06	331054	347582	297194	704458	622196	637727
M897T476_2		4.32046e+06	3.99646e+06	4.7797e+06	454156	443336	599822	3.64728e+06	3.58447e+06	3.64691e+06
M261T180		7.92024e+06	8.46754e+06	8.01828e+06	3.35886e+06	3.8961e+06	4.03969e+06	6.95627e+06	7.00688e+06	6.95575e+06
M194T61		1.10865e+07	1.14929e+07	1.07756e+07	4.96239e+07	4.46449e+07	4.24029e+07	1.75123e+07	1.76522e+07	1.98784e+07
M344T34		2.07303e+07	3.1588e+07	2.21983e+07	1.26898e+08	1.30811e+08	1.13743e+08	5.65831e+07	5.65207e+07	5.39702e+07
M860T470_1		2.63607e+06	2.22201e+06	2.6381e+06	214143	20766.4	109281	2.37819e+06	2.4009e+06	2.40058e+06
M223T206		2.57376e+06	2.35704e+06	2.33499e+06	4.77672e+06	5.03095e+06	5.28064e+06	5.39704e+06	5.39717e+06	5.42521e+06
M121T23		1.28209e+08	1.18742e+08	1.0444e+08	6.21503e+06	6.985e+06	8.57817e+06	5.20344e+06	5.1928e+06	4.0565e+06
M113T27		5.67021e+09	5.85077e+09	4.76965e+09	2.21575e+08	2.3517e+08	2.43719e+08	3.53678e+09	3.48489e+09	3.536e+09
M844T167		6.01481e+06	6.19211e+06	6.07116e+06	4.32366e+06	3.91365e+06	4.04302e+06	5.11359e+06	5.07782e+06	5.12853e+06
M70T27		1.58362e+07	1.62184e+07	1.31233e+07	239875	418445	145876	9.47867e+06	9.47883e+06	9.38248e+06
M787T355_1		6.19246e+07	6.10468e+07	6.07481e+07	5.57412e+07	5.59455e+07	5.56433e+07	6.03695e+07	6.0363e+07	5.94771e+07
M782T177		3.17477e+06	2.9652e+06	3.28867e+06	1.44256e+06	1.32385e+06	1.57082e+06	2.88437e+06	2.95829e+06	2.88055e+06
M706T287		2.05077e+06	2.00161e+06	2.00186e+06	1.40175e+06	1.52698e+06	1.48198e+06	1.95181e+06	1.91881e+06	1.91869e+06
M249T287		1.11187e+07	1.09376e+07	1.13506e+07	1.67978e+07	1.59346e+07	1.56312e+07	1.17305e+07	1.19886e+07	1.19885e+07
M86T168_2		179353	249724	145636	719579	821242	806166	226239	221165	254141
M171T395		5.82923e+06	6.32304e+06	5.90121e+06	3.8845e+06	3.98077e+06	3.85158e+06	6.19024e+06	6.11949e+06	6.19054e+06
M279T159_2		5.04691e+07	9.32658e+07	5.19792e+07	2.51891e+08	2.67004e+08	2.57242e+08	1.38788e+08	1.38787e+08	1.39496e+08
M881T478		446756	417545	521442	58574.9	31976.2	31682.8	388078	393674	393685
M414T383		387122	385332	569460	1.26901e+06	1.34839e+06	1.29172e+06	959079	959008	886135
M185T155		1.02487e+07	1.13002e+07	1.2207e+07	1.94302e+07	1.95287e+07	1.87482e+07	1.31166e+07	1.32623e+07	1.31175e+07
M397T287		355270	654376	379883	1.86718e+06	2.0213e+06	2.11272e+06	979388	947158	948501
M859T470		3.15761e+06	2.57234e+06	3.30982e+06	148714	114041	132380	2.67499e+06	2.66491e+06	2.66491e+06
M955T144		1.57658e+07	1.40472e+07	1.67312e+07	2.89088e+07	2.98871e+07	2.74849e+07	2.29727e+07	2.26133e+07	2.26192e+07
M299T23		1.11714e+06	1.11987e+06	884985	4.78408e+06	5.72182e+06	4.78408e+06	2.69966e+06	2.78842e+06	2.69931e+06
M196T104		5.33736e+07	8.58131e+07	1.04302e+08	3.4268e+08	3.97735e+08	3.98364e+08	1.69752e+08	1.89427e+08	1.90208e+08
M228T383		3.07233e+06	2.59665e+06	2.41945e+06	192637	297542	173276	2.56712e+06	2.56641e+06	2.5421e+06
M629T328_1		126943	130335	119653	275193	300326	259196	137704	148941	148881
M734T355_1		6.5077e+07	6.42522e+07	6.41764e+07	6.05941e+07	5.99843e+07	6.04327e+07	6.42335e+07	6.50144e+07	6.50089e+07
M77T172_2		477389	488163	470847	327639	301657	280697	410769	434937	433665
M668T274		141494	102068	63430	585212	555087	671431	287823	287932	270475
M615T212		2.56594e+06	2.56379e+06	2.6716e+06	2.15291e+06	2.09336e+06	2.12758e+06	2.76825e+06	2.75973e+06	2.76824e+06
M115T328		9.40444e+06	9.62158e+06	9.39624e+06	1.17297e+07	1.21891e+07	1.15723e+07	1.05172e+07	1.06356e+07	1.05131e+07
M236T248		549764	562517	512077	339801	304479	304851	451579	485614	451694
M606T381		491653	503248	522166	245038	209577	162419	320785	294098	320429
M86T30		3.09571e+07	2.94853e+07	2.84927e+07	3.94514e+07	3.83076e+07	3.87895e+07	3.46026e+07	3.45735e+07	3.56097e+07
M171T48		2.4986e+06	3.55892e+06	3.75506e+06	2.55067e+07	2.566e+07	3.17457e+07	1.14932e+07	1.17061e+07	1.10866e+07
M287T208		70049	133407	71214.8	461643	458263	395882	240130	240800	206939
M441T210		236759	485639	354507	1.57043e+06	1.76435e+06	1.48745e+06	679909	720609	720669
M491T328_1		440870	394701	348121	770528	755607	718462	539247	538809	576371
M642T193		115198	265714	269303	4.47208e+06	5.87699e+06	5.75293e+06	1.68735e+06	1.68737e+06	1.70143e+06
M206T621_1		2.78891e+07	2.30456e+07	2.60839e+07	6.40092e+06	8.448e+06	5.5023e+06	1.88879e+07	1.37498e+07	1.23321e+07
M140T159		3.62375e+06	4.45222e+06	4.41749e+06	1.09765e+06	1.11389e+06	1.04024e+06	4.41165e+06	4.41208e+06	4.51374e+06
M249T27		2.17365e+07	2.48849e+07	2.11513e+07	8.15923e+06	6.21536e+06	8.22727e+06	1.02056e+07	1.02222e+07	1.07005e+07
M809T139		1.54874e+07	1.75638e+07	1.56278e+07	8.74323e+06	8.25564e+06	7.75122e+06	8.75545e+06	8.62157e+06	8.8139e+06
M568T194		83145.5	99931.3	179606	3.18511e+06	4.20481e+06	4.22273e+06	1.11851e+06	1.13939e+06	1.11847e+06
M202T684		5.06626e+06	8.06667e+06	1.61739e+07	4.68833e+07	4.51744e+07	4.71617e+07	3.11164e+07	1.40143e+07	3.10478e+07
M285T103		1.43055e+06	1.50459e+06	1.24699e+06	477546	524836	565323	2.32247e+06	2.24645e+06	2.24961e+06
M758T143		2.34078e+07	2.26286e+07	2.09117e+07	1.01448e+07	8.63104e+06	6.51016e+06	1.23892e+07	1.22596e+07	1.26193e+07
M306T159		548030	1.39337e+06	671900	3.67603e+06	3.84641e+06	3.74473e+06	1.92128e+06	1.97324e+06	1.96954e+06
M182T30		5.51092e+06	6.05616e+06	5.85121e+06	8.46923e+06	8.9486e+06	8.26591e+06	6.23081e+06	6.81834e+06	6.27157e+06
M145T383		6.35685e+07	4.99107e+07	5.68884e+07	1.56781e+07	1.23038e+07	1.12473e+07	5.43872e+07	5.43867e+07	5.39927e+07
M83T36_2		627048	526833	800010	1.47354e+06	1.52512e+06	1.51016e+06	1.02528e+06	986688	986040
M499T32		1.12689e+06	1.16813e+06	1.37993e+06	132541	135809	312551	672942	716294	718028
M189T178		58411.6	52291.5	96046.6	522060	485485	401093	178871	178879	141231
M315T208		165221	409418	313093	1.05919e+06	1.09219e+06	1.0279e+06	432862	488515	488455
M200T338		3.73547e+06	3.4488e+06	3.81979e+06	2.27207e+06	2.18186e+06	1.94988e+06	3.68516e+06	3.68485e+06	3.72815e+06
M145T380		218083	304631	679810	1.60181e+07	1.54201e+07	1.17213e+07	201491	171633	201601
M873T453_1		2.73446e+06	2.02224e+06	2.71765e+06	46669.4	27496.6	106005	2.27999e+06	2.28027e+06	2.22517e+06
M499T287		2.86736e+06	2.81844e+06	2.7764e+06	4.33559e+06	3.93589e+06	4.02382e+06	2.94123e+06	3.00228e+06	2.94122e+06
M350T343		148084	97322.9	101716	279667	288143	286368	196903	179602	178931
M326T572		2.41154e+06	2.37278e+06	2.60606e+06	1.0399e+06	704831	1.12334e+06	2.36338e+06	2.36334e+06	2.35002e+06
M328T343		967455	709107	845659	2.22722e+06	1.91973e+06	2.00356e+06	1.29758e+06	1.26768e+06	1.29774e+06
M285T154		261378	241444	233139	409908	397466	370120	429000	352359	428663
M172T68		1.88528e+07	2.08772e+07	1.97766e+07	2.9095e+07	3.22213e+07	3.11122e+07	2.39048e+07	2.27855e+07	2.39691e+07
M342T89		1.62938e+06	1.62145e+06	1.67026e+06	3.94829e+06	3.35452e+06	3.40015e+06	1.96998e+06	1.97084e+06	1.64193e+06
M757T143		4.85653e+07	4.95441e+07	4.40179e+07	2.24606e+07	1.96265e+07	1.45644e+07	2.57084e+07	2.60085e+07	2.6009e+07
M214T110		766259	709584	750966	1.35374e+06	1.48839e+06	1.60557e+06	1.26883e+06	1.23996e+06	1.24041e+06
M544T196		123745	177967	105247	3.75923e+06	4.94964e+06	5.25348e+06	1.58217e+06	1.58176e+06	1.63391e+06
M126T30		2.3527e+07	2.43589e+07	2.59754e+07	3.92476e+07	3.57547e+07	3.65786e+07	2.84365e+07	2.84366e+07	2.87274e+07
M279T182		5.06282e+06	8.63306e+06	4.38263e+06	2.93577e+07	3.59502e+07	2.90448e+07	1.40595e+07	1.47217e+07	1.47208e+07
M384T345		36392.8	125750	42764.4	351988	370130	340457	164587	165177	187105
M748T36		3.15388e+07	3.18385e+07	3.25048e+07	6.00834e+07	5.76263e+07	5.14968e+07	4.07344e+07	4.04642e+07	4.06993e+07
M187T299_1		520603	428767	1.78683e+06	3.1402e+07	2.71431e+07	3.84435e+07	5.90593e+06	1.21568e+07	6.00089e+06
M202T619		5.01499e+06	6.84277e+06	1.40897e+07	3.47627e+07	3.53654e+07	3.42952e+07	3.48183e+07	3.46866e+07	3.46859e+07
M285T208		285772	668639	284305	1.62462e+06	1.69223e+06	1.58401e+06	824625	882093	882083
M91T168_2		139159	362897	98063.6	1.30155e+06	1.15219e+06	1.0767e+06	302733	302716	314192
M724T431		179765	196283	239311	549061	497975	456988	249645	266049	249164
M247T101		329651	385628	688751	7.74317e+06	1.03632e+07	7.74317e+06	5.95187e+06	5.69424e+06	5.6917e+06
M181T271		2.05925e+06	4.59638e+06	2.98415e+06	1.1625e+07	1.0769e+07	1.02997e+07	6.21455e+06	6.05254e+06	6.05213e+06
M343T275		1.51676e+06	1.37783e+06	1.44418e+06	2.07254e+06	2.22249e+06	2.02312e+06	1.75613e+06	1.78387e+06	1.77815e+06
M523T190		694689	936671	762941	1.54989e+06	1.52228e+06	1.45217e+06	1.08834e+06	1.02445e+06	1.08862e+06
M360T297		320424	601479	524130	8.61842e+06	6.56243e+06	6.29879e+06	5.1893e+06	5.71104e+06	5.70492e+06
M1012T355_1		1.05077e+07	9.57269e+06	1.02377e+07	7.51244e+06	7.39897e+06	7.07711e+06	9.22948e+06	8.97206e+06	9.23096e+06
M496T383		166978	257340	357681	813948	751294	789565	504165	512757	504116
M91T469		832775	743159	629618	156454	206269	123830	803686	770941	771903
M870T148		1.25546e+07	1.23428e+07	1.36341e+07	8.89248e+06	8.2978e+06	9.01158e+06	1.15849e+07	1.1396e+07	1.15851e+07
M709T328		292124	377869	329473	686162	618153	614144	452563	452790	462694
M618T196		249117	383799	309143	4.98038e+06	7.06472e+06	6.96576e+06	2.27145e+06	2.27143e+06	2.24556e+06
M909T155		396790	479782	469372	153087	60612.1	60238.1	332610	428502	428564
M800T363		268475	266618	311988	135761	146828	119545	207814	207847	220532
M433T328_1		6.26893e+06	6.31022e+06	6.10117e+06	1.05558e+07	9.68542e+06	9.18302e+06	7.93448e+06	7.93425e+06	7.84831e+06
M233T167		437262	546639	503498	797217	795956	766103	746106	774336	745985
M76T172		8.47195e+06	8.31001e+06	8.88906e+06	6.17404e+06	5.4379e+06	6.18605e+06	8.00933e+06	7.99166e+06	8.17356e+06
M824T155		1.75661e+06	2.24762e+06	1.75421e+06	5.72048e+06	4.85244e+06	4.66563e+06	3.93476e+06	3.94357e+06	3.56874e+06
M243T234		7.15383e+06	9.4371e+06	7.35432e+06	646592	1.68112e+06	1.09209e+06	5.31312e+06	5.04505e+06	1.76106e+06
M551T153		780100	483746	1.4148e+06	4.15101e+06	3.62755e+06	4.467e+06	1.71641e+06	1.73355e+06	1.71648e+06
M429T159		98202.8	233719	80545.8	909985	723678	940291	331802	336672	331791
M724T173		6.69545e+06	6.46905e+06	6.68861e+06	4.3173e+06	4.10499e+06	4.90865e+06	6.13103e+06	6.15276e+06	6.13119e+06
M433T148		857061	280037	927897	2.49925e+06	2.77623e+06	2.90108e+06	1.93423e+06	1.93423e+06	1.93553e+06
M332T383		464055	514935	699241	1.45245e+06	1.6089e+06	1.34042e+06	1.02433e+06	972732	972770
M151T21		3.79221e+06	3.72305e+06	1.31298e+06	9.75114e+06	1.01603e+07	1.03146e+07	2.99757e+06	3.08249e+06	4.85042e+06
M723T36		2.36784e+07	2.6366e+07	2.4091e+07	3.95578e+07	4.63393e+07	4.45246e+07	3.1431e+07	3.1166e+07	3.16374e+07
M493T147		1.55875e+06	653437	1.51265e+06	4.10868e+06	4.00773e+06	4.62813e+06	3.28566e+06	3.50886e+06	3.50726e+06
M300T433		346427	432183	452674	733155	743912	689744	147988	186520	147898
M159T328_1		4.56485e+06	4.23556e+06	4.54299e+06	5.82514e+06	5.51809e+06	5.58901e+06	5.05089e+06	5.02127e+06	5.05091e+06
M335T328		1.9424e+07	2.03244e+07	2.06513e+07	3.26066e+07	2.98776e+07	2.87098e+07	2.40247e+07	2.40244e+07	2.39591e+07
M593T328		645629	640744	534932	1.0288e+06	974165	939873	775241	774295	793006
M151T208		4.48095e+07	1.04866e+08	6.47555e+07	2.41412e+08	2.49484e+08	2.1927e+08	1.19544e+08	1.19138e+08	1.19544e+08
M747T36		5.17926e+07	5.41153e+07	5.64821e+07	1.10329e+08	1.08242e+08	9.19947e+07	7.48203e+07	7.48295e+07	7.05694e+07
M391T328		1.57912e+06	1.74747e+06	1.657e+06	2.82591e+06	2.49475e+06	2.533e+06	2.02195e+06	2.02141e+06	2.21276e+06
M237T328		4.59394e+07	5.00359e+07	4.95322e+07	7.28385e+07	6.85264e+07	6.5548e+07	5.70257e+07	5.70254e+07	5.68927e+07
M92T166		3.60753e+06	9.3765e+06	5.33554e+06	2.24748e+07	2.03971e+07	2.06597e+07	9.75524e+06	9.63749e+06	9.63747e+06
M127T145		1.00696e+07	1.04164e+07	9.18979e+06	1.35756e+07	1.49234e+07	1.45019e+07	1.09643e+07	1.13649e+07	1.13633e+07
M872T146		740478	810182	756338	310134	448092	409399	631322	697215	694348
M157T328		2.72994e+08	2.82811e+08	2.95007e+08	3.78286e+08	3.60287e+08	3.53396e+08	3.18276e+08	3.18278e+08	3.17115e+08
M409T328		3.04352e+06	3.41367e+06	3.24062e+06	5.07901e+06	4.65976e+06	4.57591e+06	3.91528e+06	3.88825e+06	3.9086e+06
M471T22		1.01165e+07	8.91605e+06	7.0395e+06	1.27057e+06	1.45995e+06	1.5172e+06	7.76503e+06	8.22182e+06	7.76467e+06
M140T188		403976	564090	823464	1.85064e+06	1.77029e+06	1.6063e+06	1.54409e+06	1.34959e+06	1.52063e+06
M789T467_1		178119	271515	279700	506978	510696	500754	367595	359106	350309
M607T355_1		3.90859e+07	3.81696e+07	3.85306e+07	3.54981e+07	3.41257e+07	3.46739e+07	3.68298e+07	3.65151e+07	3.68296e+07
M87T137_2		890002	823066	903628	571510	452142	444520	210741	178762	169763
M253T377_1		1.60672e+06	1.63121e+06	1.67618e+06	2.16347e+06	2.43845e+06	2.27547e+06	1.81026e+06	1.74755e+06	1.81014e+06
M457T240		80755.4	288882	359087	2.07285e+06	2.91159e+06	2.2194e+06	612918	709827	736682
M765T364		2.25296e+06	2.05675e+06	2.12994e+06	1.66581e+06	1.6774e+06	1.70562e+06	2.03582e+06	2.03604e+06	1.98923e+06
M573T328		138435	109338	119929	360120	296409	288091	274835	260826	260723
M881T328		1.08435e+06	1.15869e+06	1.05976e+06	1.37821e+06	1.3329e+06	1.36689e+06	1.26922e+06	1.2761e+06	1.27611e+06
M671T274		84958.1	30509.5	30118.9	271764	282160	356613	208467	193254	193224
M223T266		3.96863e+06	1.71765e+06	4.19617e+06	9.64534e+06	9.35903e+06	9.90697e+06	4.07478e+06	4.08149e+06	5.79571e+06
M540T199		319228	294376	288646	9.95523e+06	1.51922e+07	1.1839e+07	3.83778e+06	3.78206e+06	3.83773e+06
M221T372		722302	609878	686151	342934	205164	248274	487942	556373	556035
M579T150		3.7337e+06	2.51141e+06	5.87475e+06	1.15941e+07	1.17547e+07	1.16703e+07	6.14308e+06	6.04366e+06	6.04472e+06
M367T153		420675	364007	434371	1.00795e+06	904281	798563	682007	699634	670783
M749T138		7.84251e+07	7.88943e+07	9.16182e+07	1.22936e+08	1.31746e+08	1.20937e+08	9.22055e+07	9.19553e+07	9.1954e+07
M300T166		3.5884e+06	4.40486e+06	3.17975e+06	7.62246e+06	7.7963e+06	9.03152e+06	5.08408e+06	5.08433e+06	5.05704e+06
M796T167		4.59676e+07	4.86298e+07	4.87598e+07	3.53556e+07	3.84002e+07	3.83145e+07	4.04857e+07	4.04849e+07	4.06646e+07
M541T20		9.21371e+06	6.9452e+06	7.15647e+06	2.16343e+06	2.07577e+06	2.28947e+06	4.72918e+06	4.68581e+06	4.68592e+06
M828T139		1.3581e+08	1.26262e+08	1.24285e+08	1.01616e+08	1.00696e+08	1.01644e+08	1.03811e+08	1.02962e+08	1.03697e+08
M393T328_2		2.33849e+07	2.43942e+07	2.40224e+07	3.80227e+07	3.49811e+07	3.30124e+07	2.89141e+07	2.86515e+07	2.86511e+07
M135T166_2		1.12983e+08	3.79156e+08	1.7498e+08	1.0594e+09	9.18003e+08	8.9063e+08	4.00784e+08	4.03061e+08	3.9889e+08
M728T176		207328	89935.2	200683	460480	525992	486492	278301	290594	278255
M602T383		68996.9	30253.7	62093.3	179244	235174	224110	129136	129265	138860
M120T288		3.74832e+06	3.84584e+06	3.92922e+06	5.01325e+06	4.61821e+06	4.95801e+06	3.67211e+06	3.6753e+06	3.83544e+06
M316T377		4.15297e+06	3.17993e+06	2.80774e+06	1.15416e+07	1.56141e+07	1.24862e+07	6.76576e+06	6.71828e+06	6.71832e+06
M171T166		7.16983e+06	2.11168e+07	1.0604e+07	5.84254e+07	5.07793e+07	4.81869e+07	2.27184e+07	2.28381e+07	2.27191e+07
M199T268		172903	224735	188765	390449	334624	362270	201119	198831	213887
M790T468		98131.8	205176	154565	404008	480169	486888	321368	305173	321717
M481T377		158672	86034.5	59475.1	452989	632197	554580	268602	292520	265466
M635T103		5.5778e+06	4.67665e+06	3.90226e+06	1.17261e+06	983139	625954	3.25246e+06	3.3051e+06	3.30577e+06
M868T148		1.1502e+06	1.26187e+06	1.20258e+06	565467	346226	191889	724869	855995	725688
M227T344		196465	171399	351349	718315	672744	651480	407474	418734	418808
M312T208		167293	636725	362041	1.3957e+06	1.58183e+06	1.65695e+06	702382	742373	742646
M796T136		4.55006e+07	4.84328e+07	5.15646e+07	3.57097e+07	3.27685e+07	3.39109e+07	4.17073e+07	4.22281e+07	4.17137e+07
M769T328		1.32681e+06	1.46093e+06	1.41383e+06	1.89951e+06	1.82966e+06	1.7521e+06	1.57681e+06	1.57681e+06	1.58878e+06
M152T30		1.16714e+08	1.18777e+08	1.03117e+08	1.49733e+08	1.57445e+08	1.5147e+08	1.66398e+08	1.50429e+08	1.50355e+08
M851T364		229312	227199	268526	100771	123515	75386.9	181452	181196	169429
M189T266		301941	919474	584870	5.83575e+06	4.69715e+06	7.11912e+06	2.66603e+06	2.40124e+06	2.3955e+06
M236T208		1.83295e+06	3.69142e+06	2.54485e+06	6.58367e+06	7.19211e+06	6.78525e+06	3.80649e+06	3.8084e+06	3.98706e+06
M436T184		2.79392e+06	3.15197e+06	2.98312e+06	7.28116e+06	9.97672e+06	8.97676e+06	5.1066e+06	5.07172e+06	5.07124e+06
M136T30		4.02637e+07	4.31913e+07	3.97896e+07	5.36923e+07	6.03018e+07	5.68841e+07	4.83071e+07	4.89789e+07	4.93951e+07
M393T328_1		529074	556744	444073	976832	833475	890572	633246	627538	633155
M295T328_2		3.41329e+07	3.62621e+07	3.6148e+07	5.69756e+07	5.28364e+07	4.90097e+07	4.29065e+07	4.26198e+07	4.2619e+07
M138T271		532738	1.84229e+06	875734	4.28778e+06	3.82038e+06	4.20128e+06	2.22995e+06	2.19575e+06	2.19546e+06
M486T107		474757	903278	729147	1.87913e+06	1.6214e+06	1.87913e+06	1.19346e+06	1.47018e+06	1.19751e+06
M83T138_1		3.36313e+06	3.61423e+06	4.27166e+06	6.77786e+06	7.29696e+06	6.19902e+06	4.61139e+06	4.57515e+06	4.59694e+06
M253T328		2.34923e+07	2.5534e+07	2.5337e+07	3.85402e+07	3.59418e+07	3.36225e+07	2.96937e+07	2.95238e+07	2.95232e+07
M291T19		2.46749e+06	3.73893e+06	2.45746e+06	6.66919e+06	6.57247e+06	7.7665e+06	3.38012e+06	3.2416e+06	3.37928e+06
M826T168		402977	689171	455118	1.98391e+06	1.53592e+06	1.59549e+06	688478	644902	646897
M911T133		607782	490753	556392	68413.3	192905	205662	79231	90982.4	79220.7
M84T138		1.94394e+06	1.90767e+06	1.71769e+06	1.33787e+06	1.33808e+06	1.24319e+06	1.12056e+06	1.1206e+06	1.1514e+06
M466T275		341911	181996	266588	794673	1.04477e+06	851834	624480	620194	605543
M825T168		2.43296e+06	3.73056e+06	2.44362e+06	8.55941e+06	6.88539e+06	7.32505e+06	3.64578e+06	3.54515e+06	3.64091e+06
M729T143_2		6.12935e+07	5.30657e+07	6.11295e+07	3.82879e+07	3.46582e+07	3.17933e+07	4.44511e+07	4.5557e+07	4.44511e+07
M129T287		2.84698e+06	2.88496e+06	3.1848e+06	6.33433e+06	6.13081e+06	5.07841e+06	3.83139e+06	3.93406e+06	3.8313e+06
M215T339		6.03239e+06	6.12722e+06	6.11748e+06	4.33263e+06	3.28337e+06	4.01182e+06	5.19577e+06	5.22754e+06	5.22747e+06
M311T328		2.34307e+06	2.67799e+06	2.58026e+06	3.9152e+06	3.79827e+06	3.46226e+06	3.04245e+06	3.01977e+06	3.0197e+06
M178T102		1.64859e+07	1.38119e+07	1.21367e+07	1.84812e+06	1.09148e+06	4.56164e+06	5.28421e+06	1.0488e+07	1.05457e+07
M230T166		1.31754e+07	1.35599e+07	1.34977e+07	1.66536e+07	1.58155e+07	1.73197e+07	1.45515e+07	1.45504e+07	1.44434e+07
M156T278		494231	370747	450900	773233	929295	915218	720075	707415	707270
M547T328		6.32162e+06	6.56128e+06	6.53941e+06	9.98987e+06	9.40483e+06	8.60924e+06	7.67509e+06	7.59516e+06	7.59537e+06
M287T165		162604	570244	201417	1.70033e+06	1.46515e+06	1.32914e+06	875550	850659	876292
M772T154		4.75388e+06	6.42286e+06	5.52556e+06	1.5446e+07	1.25133e+07	1.23101e+07	7.43751e+06	7.26542e+06	7.43927e+06
M308T288		3.36023e+06	4.88878e+06	4.50807e+06	7.80056e+06	8.27742e+06	7.46154e+06	5.08609e+06	5.08608e+06	5.12939e+06
M183T661		1.11064e+07	1.10589e+07	1.03206e+07	7.94532e+06	8.71674e+06	7.76844e+06	7.27103e+06	6.27304e+06	7.25172e+06
M351T328		2.11405e+07	2.21268e+07	2.17023e+07	3.51498e+07	3.19809e+07	2.99345e+07	2.60329e+07	2.60771e+07	2.60328e+07
M388T33		1.05576e+07	7.93933e+06	5.97567e+06	1.72309e+07	1.86619e+07	1.95807e+07	1.33508e+07	1.33522e+07	1.24351e+07
M143T328		1.15271e+06	1.28269e+06	1.16211e+06	1.64276e+06	1.55894e+06	1.525e+06	1.35466e+06	1.35444e+06	1.3832e+06
M815T477		131786	176088	151564	318395	275794	271698	204580	196888	204308
M489T328		1.01898e+06	1.18607e+06	1.14003e+06	2.00866e+06	1.95493e+06	1.68524e+06	1.39305e+06	1.4547e+06	1.45479e+06
M744T328		322465	325337	241174	484001	533633	532772	375484	381307	381333
M783T444		161268	159211	137344	246894	303709	283829	201666	201657	200671
M288T208		167009	456985	168518	902301	940172	958255	511590	511637	475155
M592T274		485300	124667	516255	1.3052e+06	1.34631e+06	1.57679e+06	873243	879545	875243
M442T381		681517	901539	852722	372930	329951	345870	626027	639038	626003
M293T328		3.42585e+06	3.86196e+06	3.73939e+06	5.95195e+06	5.49468e+06	5.12403e+06	4.37481e+06	4.42652e+06	4.42657e+06
M832T168		1.16526e+06	1.34227e+06	1.3502e+06	730714	868764	754644	957308	958199	919664
M874T287		1.51589e+06	2.03702e+06	1.92723e+06	3.04254e+06	2.97116e+06	2.85855e+06	2.18656e+06	2.18674e+06	2.07282e+06
M847T476_2		460629	440349	474440	390152	393452	390152	306494	306476	317932
M781T444		1.09532e+06	1.58585e+06	1.37831e+06	2.64091e+06	3.09968e+06	2.61421e+06	1.7568e+06	1.74244e+06	1.75683e+06
M417T148		1.12982e+07	6.56743e+06	1.16758e+07	2.43679e+07	2.62849e+07	3.10711e+07	1.86959e+07	1.90057e+07	1.86964e+07
M113T42		1.14052e+08	1.49598e+08	1.00177e+08	2.35186e+07	2.2552e+07	2.04579e+07	5.93897e+07	5.97862e+07	5.44583e+07
M579T363		573861	550288	582790	420216	424430	351153	429633	436524	437274
M738T172		1.46254e+08	1.50367e+08	1.47409e+08	1.15008e+08	9.77045e+07	1.14827e+08	1.52388e+08	1.50491e+08	1.58444e+08
M516T202		60306.2	246538	327031	4.18732e+06	7.03211e+06	5.6984e+06	1.69247e+06	1.80046e+06	1.69574e+06
M787T36		4.2383e+06	4.1572e+06	3.69039e+06	5.51495e+06	6.14461e+06	5.58821e+06	4.07493e+06	3.92823e+06	3.92295e+06
M491T328_3		1.18462e+07	1.19727e+07	1.19886e+07	1.82148e+07	1.6378e+07	1.57587e+07	1.40974e+07	1.38902e+07	1.38915e+07
M463T274		1.5938e+06	824458	1.32549e+06	2.78641e+06	2.67083e+06	2.89807e+06	1.97852e+06	2.01739e+06	2.01719e+06
M845T355_2		1.60038e+07	1.62556e+07	1.75813e+07	1.35324e+07	1.29673e+07	1.28068e+07	1.62455e+07	1.63722e+07	1.62233e+07
M356T20		3.66627e+06	4.34744e+06	3.53397e+06	6.19376e+06	5.71576e+06	5.64052e+06	4.74039e+06	4.74044e+06	4.69256e+06
M767T50		5.73997e+07	5.79101e+07	5.83864e+07	3.92152e+07	2.5629e+07	2.92254e+07	4.94229e+07	4.86325e+07	4.94161e+07
M517T210		126412	320704	119081	829756	732432	648285	350024	349920	390621
M170T306		367673	387723	448285	147452	204432	218487	221945	222723	192348
M691T328		401036	567896	505790	792628	846027	832445	662783	662492	695790
M438T196_1		445223	107975	76773.6	1.06555e+06	1.46575e+06	1.34394e+06	409103	215832	197334
M847T156		3.96923e+06	3.59869e+06	4.32299e+06	2.65248e+06	2.36408e+06	2.29588e+06	3.82972e+06	3.83088e+06	3.69267e+06
M804T478		1.42239e+06	1.8503e+06	1.81515e+06	3.59474e+06	3.67184e+06	2.95537e+06	2.35736e+06	2.34163e+06	2.36392e+06
M629T328_2		3.27929e+06	3.64312e+06	3.31821e+06	5.2294e+06	4.78825e+06	4.57352e+06	4.0497e+06	4.00843e+06	4.00813e+06
M1098T355_1		1.44911e+07	1.41317e+07	1.38151e+07	1.27016e+07	1.20502e+07	1.20568e+07	1.50537e+07	1.47076e+07	1.46977e+07
M250T383		957567	1.29441e+06	1.78979e+06	3.31529e+06	3.6909e+06	3.02021e+06	2.223e+06	2.32984e+06	2.33008e+06
M795T444_2		1.2234e+06	1.63606e+06	1.69651e+06	3.10114e+06	3.51295e+06	2.80891e+06	2.10212e+06	2.14569e+06	2.10076e+06
M313T328		399865	367334	327115	722998	693016	584508	470724	479680	485377
M388T276		878874	1.00426e+06	1.15746e+06	514062	414706	466182	759126	758204	712193
M1124T287		490021	556190	577082	948829	924654	795278	597424	589769	589566
M728T26		6.8629e+06	5.56831e+06	6.40635e+06	2.71361e+06	1.44857e+06	538282	4.30644e+06	4.54437e+06	4.52836e+06
M83T36_1		655417	1.20175e+06	708030	2.57339e+06	2.48862e+06	2.05361e+06	723342	722153	1.29129e+06
M209T208		324468	661347	404422	1.20656e+06	1.27516e+06	1.09726e+06	662291	661676	708387
M112T30		5.32878e+06	4.21578e+06	4.5781e+06	8.49164e+06	7.28012e+06	7.66024e+06	5.18653e+06	5.18599e+06	5.32102e+06
M589T328_1		476819	545729	529801	1.11125e+06	1.00924e+06	863874	721670	757352	757260
M688T172_1		1.64534e+08	1.71831e+08	1.63704e+08	1.28022e+08	1.08971e+08	1.28946e+08	1.70618e+08	1.7064e+08	1.80902e+08
M649T328		413513	467934	551085	817084	741753	757176	642654	642133	702152
M745T328		2.08936e+06	2.06722e+06	2.28688e+06	2.65949e+06	2.67463e+06	2.57353e+06	2.26852e+06	2.27999e+06	2.26846e+06
M809T328		46828.6	137331	117379	340901	284183	361544	228223	229074	268718
M221T152		8.17873e+06	8.92344e+06	8.73745e+06	7.1655e+06	7.01971e+06	7.2279e+06	7.72326e+06	7.92502e+06	7.92375e+06
M480T331		112075	67488.6	31121.5	277941	229169	235608	141455	147992	140969
M181T152		3.60617e+07	2.99969e+07	3.78973e+07	7.75169e+06	1.43546e+07	1.60025e+07	3.71223e+07	3.69388e+07	3.71227e+07
M140T328		1.42215e+06	1.43245e+06	1.42265e+06	1.76634e+06	1.81337e+06	1.64561e+06	1.50717e+06	1.49515e+06	1.49513e+06
M782T168		853839	908815	992876	486091	592814	408585	868620	806970	806842
M213T328		755702	741028	697238	1.05939e+06	950179	949955	819489	819613	843830
M207T136		541930	317727	232258	1.84832e+06	1.35519e+06	1.38305e+06	737994	703830	724695
M308T346		159220	262075	170116	427529	462037	526843	345181	345483	328738
M326T383		145134	94666.6	167864	309239	323272	272431	133844	134555	152906
M589T328_2		1.10989e+07	1.19001e+07	1.15491e+07	1.62843e+07	1.52335e+07	1.4362e+07	1.29564e+07	1.28448e+07	1.28431e+07
M783T328		2.14407e+06	2.16253e+06	2.10231e+06	2.85048e+06	2.55747e+06	2.65471e+06	2.45562e+06	2.45558e+06	2.44313e+06
M856T137		1.16271e+06	1.50594e+06	1.32264e+06	2.56153e+06	2.61519e+06	3.22583e+06	1.48745e+06	1.36463e+06	1.36538e+06
M101T364		603729	656811	545463	340769	386256	293013	631088	793810	630054
M108T208		2.35154e+06	3.08433e+06	2.08623e+06	6.28007e+06	6.71684e+06	5.10795e+06	3.26979e+06	3.24591e+06	3.26979e+06
M727T328_2		3.73676e+06	3.73804e+06	3.46115e+06	5.07836e+06	4.91859e+06	4.51525e+06	4.1575e+06	4.15739e+06	4.19227e+06
M915T182		2.42264e+06	2.03931e+06	2.04876e+06	4.71003e+06	3.97408e+06	3.74824e+06	2.08332e+06	2.23187e+06	2.23004e+06
M240T30		3.54344e+06	2.42808e+06	2.60493e+06	5.36313e+06	5.2151e+06	4.91677e+06	2.44821e+06	2.42002e+06	2.75916e+06
M228T46		4.25507e+07	4.72155e+07	4.81478e+07	5.78199e+07	6.24572e+07	5.90485e+07	3.55441e+07	3.84926e+07	3.84784e+07
M463T23		5.8498e+07	4.77125e+07	4.72184e+07	2.82538e+07	2.56574e+07	2.86386e+07	3.62642e+07	3.6669e+07	3.66073e+07
M898T149		2.40416e+06	3.15015e+06	2.82668e+06	1.38916e+06	1.50748e+06	1.29839e+06	1.92542e+06	1.86005e+06	1.88369e+06
M293T212		965652	1.05938e+06	1.02079e+06	818273	713647	742663	956535	956813	893875
M1115T355_2		3.0227e+06	3.12502e+06	3.1647e+06	2.18143e+06	1.60992e+06	1.48625e+06	2.86094e+06	2.86814e+06	2.73796e+06
M710T355_3		2.76002e+07	2.87961e+07	3.05717e+07	2.1405e+07	2.16895e+07	2.3573e+07	2.68772e+07	2.66137e+07	2.63602e+07
M321T23_3		1.14418e+06	1.12998e+07	5.39901e+06	3.05137e+07	2.76748e+07	3.79098e+07	2.09945e+07	2.10065e+07	2.20433e+07
M270T29		4.7859e+06	4.44646e+06	4.85167e+06	2.96024e+06	3.51576e+06	2.7252e+06	4.8714e+06	4.87314e+06	5.03142e+06
M730T170		600702	673362	604782	395362	376231	462568	320225	374082	374550
M825T145		1.10539e+06	1.12733e+06	987198	761971	629320	591229	1.0488e+06	981222	1.04392e+06
M520T200		103762	527693	201716	1.15898e+06	1.5882e+06	1.58151e+06	558846	601078	629307
M387T275		3.5736e+06	1.64903e+06	3.36281e+06	6.50502e+06	6.76668e+06	7.36403e+06	4.8326e+06	4.83228e+06	4.78938e+06
M399T378		115268	82492.2	60964.4	280365	407537	413366	149787	167577	147841
M282T287		1.34233e+07	1.28417e+07	1.25635e+07	1.49309e+07	1.44716e+07	1.46447e+07	1.3074e+07	1.30726e+07	1.32991e+07
M247T399		1.14757e+07	7.05595e+06	9.94443e+06	1.76471e+06	936162	1.71994e+06	5.19604e+06	6.66386e+06	6.71262e+06
M999T287		687079	662352	857462	1.23951e+06	1.10336e+06	1.19201e+06	804352	821498	804305
M200T160_2		306499	1.38067e+06	526113	2.70596e+06	3.00058e+06	2.69408e+06	1.44584e+06	1.44537e+06	1.53145e+06
M89T167_1		536200	568525	476881	369355	367047	351498	458622	436263	458435
M839T176_1		7.69822e+06	7.73908e+06	8.19074e+06	4.1747e+06	4.8355e+06	2.65544e+06	6.1576e+06	6.01265e+06	6.01408e+06
M115T31		7.13208e+07	5.51109e+07	5.32331e+07	2.40027e+07	2.51948e+07	1.67076e+07	3.51181e+07	3.49636e+07	3.00294e+07
M345T26		6.91795e+06	5.21375e+06	4.73032e+06	775116	1.71814e+06	297737	4.50563e+06	4.66753e+06	4.50764e+06
M841T328		1.20295e+06	1.14387e+06	1.22361e+06	1.35945e+06	1.43274e+06	1.37034e+06	1.20982e+06	1.22997e+06	1.20944e+06
M197T145_1		2.19324e+09	1.59516e+09	2.0176e+09	2.96599e+09	3.04341e+09	3.19809e+09	2.58668e+09	2.56426e+09	2.56414e+09
M157T73		1.6966e+07	1.62713e+07	1.54831e+07	2.51391e+07	2.72985e+07	3.17384e+07	2.14901e+07	1.99617e+07	2.00036e+07
M96T275		7.5864e+06	6.13833e+06	7.74457e+06	1.01073e+07	1.06944e+07	1.10967e+07	9.06481e+06	9.29563e+06	9.06488e+06
M205T30		1.10923e+08	1.02408e+08	9.65619e+07	1.31863e+08	1.35726e+08	1.27527e+08	1.25846e+08	1.24231e+08	1.2584e+08
M918T355_1		1.71803e+07	1.83674e+07	1.79397e+07	1.46287e+07	1.41461e+07	1.54752e+07	1.83278e+07	1.83284e+07	1.77958e+07
M77T172_1		2.77211e+06	2.85451e+06	2.65608e+06	1.95869e+06	1.64869e+06	2.10091e+06	2.65713e+06	2.70642e+06	2.74933e+06
M128T43		1.37706e+07	1.18639e+07	1.8049e+07	3.55836e+06	3.68314e+06	1.29823e+06	8.67699e+06	8.20338e+06	8.19891e+06
M1159T355		3.59591e+06	4.07386e+06	3.81369e+06	2.89192e+06	3.04389e+06	2.79845e+06	4.21387e+06	4.11626e+06	4.11637e+06
M712T188		1.21283e+06	1.37125e+06	1.04399e+06	2.01339e+06	2.0736e+06	1.79229e+06	1.37709e+06	1.37807e+06	1.5507e+06
M684T383		83641.4	123896	149337	264266	354560	308202	164529	175687	163980
M759T144		2.58031e+07	2.11903e+07	1.85848e+07	9.44643e+06	9.18972e+06	6.682e+06	1.19887e+07	1.19826e+07	1.23231e+07
M812T167		586009	613090	592963	419848	272406	310356	550089	533858	534024
M289T166		161595	642335	220087	1.35107e+06	1.23175e+06	1.20665e+06	661788	674640	661578
M773T36		1.68491e+07	1.47544e+07	1.47613e+07	2.28988e+07	2.21411e+07	2.01541e+07	1.65295e+07	1.65285e+07	1.63954e+07
M190T3		1.2678e+07	1.09788e+07	1.19767e+07	8.71507e+06	7.17929e+06	8.09594e+06	1.55583e+07	1.54201e+07	1.23337e+07
M586T274		269609	100465	249773	741222	1.08978e+06	1.12436e+06	630039	569026	620534
M311T153		241991	56026.9	125635	575441	452707	534355	380720	382611	405167
M283T299		2.00476e+06	2.42381e+06	4.29172e+06	1.4002e+07	1.26115e+07	9.31595e+06	5.34926e+06	5.39112e+06	5.34929e+06
M865T328		1.32633e+06	1.41628e+06	1.48918e+06	1.68696e+06	1.73921e+06	1.7963e+06	1.51831e+06	1.52876e+06	1.5236e+06
M449T328		8.70515e+06	9.04572e+06	8.91348e+06	1.53401e+07	1.33747e+07	1.254e+07	1.06772e+07	1.06771e+07	1.06058e+07
M254T22		2.77583e+06	2.87796e+06	2.82967e+06	877177	1.05713e+06	1.76969e+06	3.44615e+06	3.24756e+06	3.45321e+06
M983T355_2		7.69373e+06	7.36201e+06	7.14832e+06	5.32839e+06	6.15014e+06	5.42528e+06	7.6392e+06	7.63815e+06	7.51727e+06
M410T175		8.085e+06	8.73186e+06	7.52876e+06	4.68344e+06	4.17839e+06	2.48316e+06	7.14986e+06	5.77298e+06	7.15988e+06
M397T328_2		567404	655333	474244	986854	922093	868755	727031	716351	726967
M772T381		473970	414220	407757	306999	251190	251041	275332	266477	275326
M762T172		4.37578e+06	3.97249e+06	4.37419e+06	3.31451e+06	2.7389e+06	2.97453e+06	3.58791e+06	3.62547e+06	3.58859e+06
M119T22		2.69554e+07	3.21637e+07	3.73607e+07	1.22307e+07	1.55348e+07	1.43929e+07	2.49726e+07	2.49361e+07	2.42905e+07
M165T145		1.50342e+08	1.07982e+08	1.33461e+08	2.03875e+08	1.97943e+08	2.10618e+08	1.73428e+08	1.72429e+08	1.7241e+08
M340T22		5.33682e+06	4.74805e+06	7.57488e+06	1.68251e+07	2.47077e+07	2.53062e+07	9.49653e+06	9.3661e+06	9.36561e+06
M794T167		3.72137e+06	3.1809e+06	4.00119e+06	1.47337e+06	2.19306e+06	1.7765e+06	2.67631e+06	2.70445e+06	2.67709e+06
M251T287		997183	980465	915806	1.58072e+06	1.37506e+06	1.3281e+06	974743	943575	974977
M1069T356		1.41279e+07	1.31447e+07	1.33697e+07	1.10321e+07	9.84555e+06	1.11159e+07	1.24871e+07	1.2825e+07	1.26608e+07
M767T328		1.95652e+06	1.92861e+06	2.09068e+06	2.89289e+06	2.60213e+06	2.53635e+06	2.18425e+06	2.14952e+06	2.14973e+06
M391T208		26938	138351	24324.1	322410	284369	272779	116410	115795	130176
M579T412		1.98823e+06	1.84384e+06	1.88179e+06	1.6023e+06	1.45105e+06	1.57611e+06	1.74208e+06	1.68445e+06	1.74206e+06
M905T187		2.41522e+06	2.32576e+06	2.02173e+06	3.76573e+06	3.15498e+06	3.68263e+06	2.76144e+06	2.79651e+06	2.79681e+06
M665T23		1.91261e+06	3.55713e+06	3.45797e+06	9.22277e+06	1.10507e+07	1.3986e+07	4.24924e+06	4.14517e+06	4.89686e+06
M524T381		711162	694993	723753	446021	214331	267849	491056	510207	490975
M507T328		3.04085e+06	3.23301e+06	3.39104e+06	4.81779e+06	4.59043e+06	4.12668e+06	3.92836e+06	3.85977e+06	3.85843e+06
M807T138		3.0764e+07	3.33666e+07	3.7621e+07	2.07113e+07	1.68064e+07	1.28954e+07	1.90311e+07	1.90316e+07	1.96527e+07
M182T274_1		1.77464e+08	1.35405e+08	1.74805e+08	2.35781e+08	2.46494e+08	2.55312e+08	2.07605e+08	2.07605e+08	2.07343e+08
M823T155		904958	989708	1.05932e+06	3.28127e+06	2.51461e+06	2.29188e+06	2.43057e+06	3.06681e+06	2.44282e+06
M161T374		148573	97735.9	211233	362470	439968	362470	206669	192846	192583
M578T182		9.11494e+07	8.01056e+07	8.92269e+07	6.00148e+07	4.14954e+07	4.27483e+07	7.00911e+07	6.82785e+07	6.83412e+07
M264T324		143714	116936	167242	445300	307324	402596	190735	203481	190592
M135T30		6.51801e+07	6.90544e+07	6.32051e+07	7.74702e+07	8.51454e+07	8.36723e+07	7.20468e+07	7.14948e+07	7.14955e+07
M139T274		4.97174e+07	3.73551e+07	4.87936e+07	6.67003e+07	6.84403e+07	7.16206e+07	5.80189e+07	5.81099e+07	5.80187e+07
M425T26		2.57645e+07	2.45373e+07	1.95765e+07	1.0208e+07	8.47206e+06	3.01733e+06	1.54088e+07	1.56533e+07	1.56537e+07
M173T348		7.65407e+06	6.73408e+06	8.71593e+06	4.15354e+06	4.27966e+06	3.04257e+06	6.71772e+06	6.71786e+06	6.6788e+06
M364T338		390799	261207	250895	626363	646023	544880	558403	558450	523946
M368T31		3.38776e+06	2.80566e+06	2.2187e+06	746870	802836	1.03657e+06	2.87779e+06	2.85982e+06	2.69486e+06
M82T288		1.16381e+06	1.18982e+06	1.22652e+06	1.89719e+06	1.56383e+06	1.76076e+06	1.23321e+06	1.25219e+06	1.23325e+06
M263T178		1.70585e+06	2.13192e+06	1.50245e+06	401602	691186	724425	1.40056e+06	1.3209e+06	1.32077e+06
M83T139_2		745868	669688	767541	1.16942e+06	1.56143e+06	1.41816e+06	715160	656411	660383
M555T363		1.99353e+06	1.80831e+06	1.94276e+06	1.55001e+06	1.39592e+06	1.30789e+06	1.82314e+06	1.82354e+06	1.79026e+06
M645T328		5.76123e+06	5.85734e+06	6.01421e+06	8.1015e+06	7.70232e+06	7.05196e+06	6.50475e+06	6.44036e+06	6.50479e+06
M795T444_1		1.41922e+06	2.2233e+06	2.3265e+06	3.91278e+06	4.15914e+06	3.53313e+06	2.73609e+06	2.73592e+06	2.63759e+06
M157T11		1.20178e+07	1.09405e+07	1.56134e+07	2.04576e+07	2.11686e+07	2.05807e+07	2.13761e+07	2.21668e+07	2.13669e+07
M608T380		228285	179431	205815	109005	45689.3	78256.4	178183	169535	169155
M764T355		2.55831e+07	2.45682e+07	2.42994e+07	2.18038e+07	2.0352e+07	2.18814e+07	2.48556e+07	2.48535e+07	2.52678e+07
M846T167		5.95627e+07	5.9975e+07	6.56691e+07	4.68564e+07	5.06304e+07	5.00733e+07	5.14869e+07	5.17448e+07	5.17446e+07
M629T182		968027	1.41203e+06	1.09845e+06	2.04505e+06	2.64899e+06	2.57214e+06	1.13869e+06	1.0857e+06	1.1381e+06
M129T31		1.72411e+07	1.60812e+07	1.57655e+07	1.91018e+07	1.9926e+07	2.07393e+07	2.13885e+07	2.01361e+07	2.0126e+07
M83T137		4.7894e+06	4.52768e+06	4.65217e+06	4.11549e+06	4.12955e+06	3.86989e+06	3.46455e+06	3.35385e+06	3.46502e+06
M1057T355_2		7.5559e+06	8.40005e+06	7.88652e+06	6.65657e+06	6.56284e+06	6.57645e+06	7.15659e+06	7.29261e+06	7.2931e+06
M210T379		160839	23976.7	104826	427780	691253	639037	217165	217160	213877
M457T103		5.3438e+07	3.99564e+07	3.70835e+07	1.58763e+07	1.69808e+07	1.29812e+07	3.26318e+07	3.21687e+07	3.21719e+07
M805T477		1.07172e+06	1.68353e+06	1.52286e+06	2.84949e+06	3.03051e+06	2.45852e+06	1.83216e+06	1.84815e+06	1.84408e+06
M80T288		2.94466e+07	3.50501e+07	3.34992e+07	4.73687e+07	4.29068e+07	4.33895e+07	3.40883e+07	3.44396e+07	3.44366e+07
M607T328		633144	783632	669269	1.0694e+06	1.01427e+06	944773	830116	807492	806678
M191T30		3.73584e+06	4.72511e+06	4.85307e+06	6.25434e+06	6.43861e+06	6.6413e+06	5.04332e+06	4.75162e+06	4.77151e+06
M134T156		627364	690362	759554	1.41563e+06	1.08794e+06	1.2346e+06	1.12944e+06	1.12755e+06	1.34086e+06
M124T288		6.66879e+08	7.6536e+08	7.41809e+08	1.08962e+09	9.57116e+08	9.68388e+08	7.61257e+08	7.61383e+08	7.67958e+08
M354T328_1		152974	167975	217749	384926	443301	329607	311651	311874	340092
M102T316		6.39176e+06	6.04494e+06	4.52991e+06	2.78142e+06	2.10456e+06	2.23379e+06	4.48561e+06	4.53058e+06	4.53043e+06
M633T212		4.34855e+06	5.0892e+06	4.69564e+06	3.54743e+06	3.3186e+06	3.01871e+06	4.36088e+06	4.36102e+06	4.33043e+06
M844T37_1		3.02498e+07	2.75906e+07	3.62266e+07	1.82142e+07	1.31989e+07	1.52289e+07	2.65034e+07	2.61998e+07	2.65037e+07
M202T148		3.98748e+06	4.39408e+06	4.42171e+06	3.21241e+06	2.58402e+06	2.38165e+06	3.89727e+06	3.97149e+06	3.89634e+06
M607T149		1.51433e+06	1.08991e+06	2.09206e+06	3.02578e+06	3.4343e+06	3.51683e+06	1.69076e+06	1.76928e+06	1.76839e+06
M307T416		680262	759176	740912	848833	897706	883425	615692	434437	613784
M153T23		4.48017e+07	4.90731e+07	4.07024e+07	2.59892e+07	3.19412e+07	2.89174e+07	4.8818e+07	4.79716e+07	4.79691e+07
M556T25		1.42245e+06	8.77619e+06	2.80316e+06	1.8196e+07	1.56577e+07	1.73618e+07	7.41906e+06	9.19712e+06	9.21307e+06
M456T101		4.76582e+06	3.12291e+06	4.75017e+06	1.21776e+06	1.34395e+06	606962	2.14233e+06	2.12623e+06	2.14247e+06
M286T287		310801	208803	217529	572181	442653	521093	430819	419724	419450
M80T23		2.1308e+06	3.12179e+06	1.42703e+06	6.33512e+06	6.08604e+06	8.4001e+06	3.66665e+06	3.69859e+06	4.19753e+06
M781T139		7.71421e+07	7.73995e+07	6.33386e+07	4.29703e+07	3.90872e+07	2.63624e+07	4.33997e+07	4.26372e+07	4.26378e+07
M255T328_3		2.22875e+06	2.60532e+06	2.46325e+06	4.13819e+06	3.71359e+06	3.37854e+06	2.98211e+06	2.96627e+06	2.98236e+06
M297T328_1		735979	854861	716739	1.15409e+06	1.16986e+06	1.01829e+06	918481	866113	866283
M796T36		1.3395e+07	1.47335e+07	1.32836e+07	1.02688e+07	8.47692e+06	7.41857e+06	1.13425e+07	1.1306e+07	1.13062e+07
M769T469_1		725538	949262	1.08292e+06	2.58809e+06	2.20907e+06	1.82863e+06	1.14504e+06	1.13451e+06	1.15927e+06
M1050T187		1.63341e+07	1.54824e+07	1.02732e+07	2.5856e+07	2.59931e+07	2.33588e+07	1.66371e+07	1.68691e+07	1.68714e+07
M199T22		4.71315e+08	5.24188e+08	6.52013e+08	2.33903e+08	2.83232e+08	2.42149e+08	4.39834e+08	4.39704e+08	4.33081e+08
M492T188		2.69753e+06	2.65207e+06	1.7949e+06	3.86631e+06	4.13983e+06	4.39072e+06	3.57216e+06	3.86453e+06	3.56728e+06
M391T188		475115	683164	736107	1.22911e+06	1.03982e+06	1.2178e+06	1.06704e+06	1.01872e+06	1.06734e+06
M545T275		744455	270153	560865	1.26551e+06	1.32665e+06	1.22028e+06	827332	827483	810568
M89T135_1		1.72364e+06	1.91614e+06	2.15238e+06	1.30638e+06	1.06196e+06	1.02786e+06	1.16171e+06	1.12568e+06	1.12546e+06
M94T168		834209	817370	927016	651006	661917	692948	749261	780838	780269
M197T145_2		2.41291e+07	1.61277e+07	2.23803e+07	3.43645e+07	3.81565e+07	4.2152e+07	2.80964e+07	2.88453e+07	2.80812e+07
M178T31_1		9.27155e+06	1.12054e+07	1.14184e+07	1.41959e+07	1.43269e+07	1.5234e+07	1.12125e+07	1.20765e+07	1.20876e+07
M309T153		1.4057e+06	1.1661e+06	1.48516e+06	2.45178e+06	2.39905e+06	3.11464e+06	2.15986e+06	2.21582e+06	2.21531e+06
M213T685		6.86757e+07	6.81186e+07	5.69277e+07	3.89616e+07	3.35449e+07	2.17888e+07	3.18449e+07	3.18406e+07	2.91453e+07
M420T381		1.22481e+06	1.29815e+06	1.39456e+06	895542	538953	605328	973495	988335	964549
M145T178		4.28283e+07	4.12784e+07	4.12186e+07	3.79142e+07	3.8224e+07	3.91429e+07	3.99156e+07	3.99144e+07	4.03845e+07
M255T152		5.64639e+06	4.55515e+06	6.2755e+06	8.35275e+06	8.54667e+06	9.65425e+06	7.82173e+06	8.09242e+06	7.82395e+06
M685T286		1.0896e+06	823451	1.24074e+06	314992	417635	433112	738250	700075	701848
M731T144		3.36386e+07	2.62045e+07	2.55065e+07	1.58836e+07	1.37495e+07	1.27458e+07	2.16464e+07	2.13945e+07	2.13946e+07
M246T334		302672	192915	278190	93679.3	27439.7	20377.5	153526	179115	178491
M431T150		2.07079e+06	2.42357e+06	2.39585e+06	1.66197e+06	1.59089e+06	1.74564e+06	1.5842e+06	1.62385e+06	1.66026e+06
M529T585		284092	294024	303808	172283	231654	196364	314483	317024	316492
M608T274		144378	51494.3	231804	471515	396592	504365	156691	157822	142254
M852T155_2		724668	829946	868716	1.03554e+06	1.06605e+06	1.01864e+06	843149	790369	867189
M146T383_1		6.53194e+06	7.65457e+06	1.34458e+07	2.54599e+07	3.0517e+07	2.20178e+07	1.596e+07	1.60245e+07	1.59601e+07
M889T135		1.15032e+07	9.53626e+06	9.89313e+06	6.76395e+06	7.25862e+06	7.26434e+06	8.16837e+06	8.45453e+06	8.17302e+06
M83T38_1		4.59163e+06	4.8536e+06	4.71516e+06	6.93563e+06	7.98564e+06	6.41544e+06	5.35109e+06	5.35965e+06	5.50244e+06
M102T383		1.67892e+06	1.18609e+06	1.72913e+06	3.13419e+06	3.58816e+06	2.68194e+06	1.93521e+06	1.93523e+06	1.97191e+06
M395T328_2		6.78152e+06	7.2147e+06	6.68903e+06	1.08813e+07	9.58034e+06	9.01928e+06	8.07864e+06	8.02543e+06	8.02507e+06
M848T154		4.10004e+07	3.9658e+07	4.49768e+07	3.41285e+07	3.13289e+07	3.04369e+07	3.85743e+07	3.85743e+07	3.83481e+07
M671T328		475579	622584	399070	987660	872622	842851	648975	648989	624340
M446T290		226340	294896	217278	403863	394574	361674	338827	339870	385167
M578T383		57950.5	44963.5	111861	184122	188594	232166	133613	117303	118430
M685T328		1.73699e+06	1.86677e+06	1.78182e+06	2.88623e+06	2.62574e+06	2.34147e+06	2.10179e+06	2.01634e+06	2.10169e+06
M266T338		806798	835610	707771	1.10388e+06	1.0652e+06	982896	869049	827431	829021
M1062T355_3		5.06855e+06	4.38661e+06	5.00911e+06	3.70171e+06	3.34671e+06	3.67496e+06	4.87348e+06	4.87345e+06	4.76873e+06
M186T342		841355	717381	628012	304219	433283	299443	739763	739899	697883
M853T135		2.79802e+07	3.0063e+07	3.09288e+07	2.46796e+07	2.14749e+07	2.34275e+07	2.67229e+07	2.6365e+07	2.63663e+07
M317T23		2.31168e+06	2.53798e+06	493219	4.90483e+06	5.39852e+06	5.06691e+06	1.43703e+06	2.66582e+06	2.77199e+06
M1139T355_1		1.74429e+07	1.64216e+07	1.64816e+07	1.47329e+07	1.47592e+07	1.37418e+07	1.8049e+07	1.79151e+07	1.79303e+07
M531T328_1		3.4123e+06	3.62575e+06	3.46136e+06	5.85918e+06	5.17453e+06	4.68712e+06	4.12765e+06	4.12704e+06	4.08912e+06
M433T244		659561	1.20789e+06	1.03391e+06	3.41774e+06	4.95592e+06	3.19231e+06	1.80351e+06	1.78812e+06	1.80346e+06
M751T355_3		2.22157e+07	2.10872e+07	2.24368e+07	1.76385e+07	1.48663e+07	1.77525e+07	2.23047e+07	2.18364e+07	2.23085e+07
M495T187		7.97848e+06	7.71953e+06	6.12553e+06	1.15118e+07	1.13012e+07	1.00524e+07	8.36918e+06	8.36963e+06	8.55036e+06
M520T176		461365	734707	802952	136004	134944	162218	317062	280287	316721
M619T31		2.66282e+06	3.32045e+06	1.18018e+06	5.71819e+06	7.76564e+06	6.63421e+06	3.81127e+06	3.82952e+06	4.17367e+06
M164T31		4.85607e+07	4.14668e+07	4.6061e+07	5.56097e+07	6.16354e+07	6.1026e+07	5.29211e+07	5.15821e+07	5.29662e+07
M287T136		2.99214e+06	4.19585e+06	2.77739e+06	1.35585e+07	1.25715e+07	8.38895e+06	8.66575e+06	8.67039e+06	8.3946e+06
M89T137		1.06955e+06	1.48151e+06	1.61714e+06	564792	407878	150770	558355	415092	555482
M79T377		265785	117327	104881	500287	692424	508043	292095	298823	292152
M695T176		1.48714e+07	1.66462e+07	1.69283e+07	1.05048e+07	1.14549e+07	7.8749e+06	1.03292e+07	1.21059e+07	1.21411e+07
M237T33		1.04251e+07	1.0851e+07	9.13653e+06	1.25049e+07	1.31659e+07	1.29444e+07	1.22884e+07	1.23969e+07	1.23962e+07
M600T184		6.14139e+06	6.10227e+06	6.79966e+06	8.07011e+06	7.45801e+06	8.10804e+06	6.24207e+06	6.13504e+06	6.13876e+06
M454T383		47372.2	62319.6	96609.1	253142	304515	189238	141343	134341	134542
M845T64		1.20325e+08	1.15812e+08	1.36265e+08	9.57813e+07	9.03287e+07	8.75445e+07	1.14887e+08	1.20663e+08	1.14986e+08
M816T355_2		2.44505e+07	2.4194e+07	2.58624e+07	2.14822e+07	1.85356e+07	1.92326e+07	2.53116e+07	2.48493e+07	2.48496e+07
M535T328		52742.1	22907.5	163685	296356	281806	301543	168098	149927	163772
M123T150		6.888e+06	6.02199e+06	1.3985e+07	2.18058e+07	2.85063e+07	3.05389e+07	1.46852e+07	1.54913e+07	1.69197e+07
M489T32		124927	796413	322659	2.7469e+06	2.11571e+06	1.71212e+06	1.26084e+06	1.20524e+06	1.20685e+06
M332T161		693299	648189	612830	972446	817077	927114	762301	741253	762665
M743T328		3.45406e+06	3.59313e+06	3.48996e+06	4.48114e+06	4.42761e+06	3.99201e+06	3.8452e+06	3.78503e+06	3.78396e+06
M231T102		5.03507e+06	6.33848e+06	9.09594e+06	1.52559e+07	1.65454e+07	2.14086e+07	8.92515e+06	1.01915e+07	9.66199e+06
M687T328_3		7.32069e+06	7.43693e+06	7.43263e+06	1.00986e+07	9.43111e+06	8.68189e+06	8.17097e+06	8.17286e+06	8.01219e+06
M435T338		193223	252857	194701	336913	352605	419317	259912	221377	259190
M383T22		8.92864e+06	5.89791e+06	1.02757e+07	1.71266e+06	2.31071e+06	332514	6.22831e+06	6.3876e+06	6.2279e+06
M224T186		1.05273e+07	1.0692e+07	9.70067e+06	1.28976e+07	1.2717e+07	1.18397e+07	1.09043e+07	1.12961e+07	1.09051e+07
M536T243		477071	491723	425812	610201	658632	736763	506436	454919	504638
M368T212		1.96905e+06	2.21124e+06	2.17383e+06	1.62601e+06	1.75986e+06	1.54626e+06	2.08295e+06	2.03803e+06	2.07365e+06
M89T38		2.26075e+06	2.53814e+06	2.51212e+06	3.34774e+06	3.67703e+06	3.08611e+06	2.70358e+06	2.76208e+06	2.76223e+06
M132T392		542921	154749	1.35769e+06	2.39995e+06	2.35157e+06	2.71087e+06	1.67206e+06	1.70785e+06	1.67214e+06
M127T31_1		6.46253e+07	7.21494e+07	6.63211e+07	7.85057e+07	8.34202e+07	8.52041e+07	7.62836e+07	7.49875e+07	7.50156e+07
M797T156		1.04949e+06	899536	1.15197e+06	566002	606157	705953	1.16204e+06	1.12847e+06	1.1404e+06
M690T381		705550	601241	494945	327199	259837	215652	352174	362978	362780
M154T267		293778	1.09361e+06	1.08424e+06	2.29163e+06	1.99312e+06	2.28723e+06	906136	904746	864030
M543T190		462554	632294	517324	849521	784456	932673	607978	600313	607950
M727T174		761158	739533	908832	430090	551062	504564	697972	698734	720055
M256T319		115958	146855	179210	280078	405941	344814	213561	211972	223456
M521T148		494926	65408.3	542639	1.36086e+06	1.95149e+06	1.3689e+06	927915	1.07966e+06	1.08348e+06
M740T355_1		3.94829e+06	3.98467e+06	3.9955e+06	2.83701e+06	1.82457e+06	2.69335e+06	3.47508e+06	3.46972e+06	3.5597e+06
M80T37		1.07898e+06	938645	538473	1.77803e+06	2.35548e+06	1.88448e+06	684257	684062	1.06612e+06
M241T23		5.91931e+06	1.60873e+07	1.03228e+07	2.8086e+07	2.47922e+07	2.46824e+07	1.65954e+07	1.71004e+07	1.71227e+07
M605T328		1.89631e+06	2.07478e+06	1.8503e+06	2.78751e+06	2.73364e+06	2.37946e+06	2.24239e+06	2.18716e+06	2.24241e+06
M309T204		472318	600108	673604	302241	300547	302241	172198	174977	174964
M209T182		3.00282e+06	1.74211e+06	3.18608e+06	5.28958e+06	6.23028e+06	4.92431e+06	4.59643e+06	4.59456e+06	4.14363e+06
M749T65		4.92769e+06	5.22247e+06	5.81839e+06	7.16189e+06	8.33078e+06	7.1607e+06	7.27728e+06	8.64521e+06	7.31541e+06
M624T287		1.40028e+06	1.47225e+06	1.67485e+06	2.07337e+06	1.92416e+06	1.92076e+06	1.63577e+06	1.63257e+06	1.638e+06
M123T30		5.87895e+07	4.45061e+07	5.4527e+07	7.35809e+07	7.33921e+07	7.14758e+07	6.57157e+07	6.46886e+07	6.57165e+07
M466T191		1.2791e+07	1.4331e+07	9.89657e+06	2.15528e+07	1.96466e+07	1.83732e+07	1.54585e+07	1.54586e+07	1.52223e+07
M219T345		661783	550147	825184	1.19856e+06	1.04164e+06	1.09814e+06	880730	897676	897610
M1004T355_3		1.0343e+07	1.12013e+07	1.19711e+07	9.12329e+06	8.41255e+06	8.7376e+06	1.07839e+07	1.0674e+07	1.07836e+07
M1045T355_2		8.36234e+06	8.40954e+06	7.88276e+06	6.68784e+06	5.88403e+06	6.95753e+06	8.17008e+06	8.25577e+06	8.0993e+06
M137T31		2.42631e+08	2.66057e+08	2.35149e+08	2.88682e+08	2.99886e+08	3.07737e+08	2.82838e+08	2.8294e+08	2.88516e+08
M824T50		1.99586e+07	1.52348e+07	1.92974e+07	1.18234e+07	9.15353e+06	8.78862e+06	1.56953e+07	1.56944e+07	1.61403e+07
M100T30		3.37753e+06	2.72369e+06	2.67127e+06	4.26996e+06	4.60981e+06	5.3348e+06	3.65861e+06	3.82141e+06	3.65889e+06
M669T328		822358	1.11671e+06	944698	1.78219e+06	1.59557e+06	1.4152e+06	1.22057e+06	1.21807e+06	1.21808e+06
M655T335		222179	213615	253695	92776.8	141422	150710	173872	180148	180638
M761T137		5.0012e+06	5.15843e+06	5.79283e+06	8.48049e+06	7.85627e+06	6.89414e+06	5.08155e+06	4.81565e+06	5.08136e+06
M588T180_2		1.2459e+06	2.26728e+06	1.16343e+06	3.97821e+06	3.11557e+06	4.00511e+06	2.01651e+06	2.01848e+06	1.87424e+06
M120T621		3.86891e+07	3.18248e+07	5.01908e+07	7.65709e+07	6.80094e+07	6.50296e+07	4.64369e+07	5.30324e+07	5.29112e+07
M257T46_2		2.83571e+07	2.57533e+07	3.40688e+07	4.18098e+07	4.97908e+07	4.40076e+07	4.99259e+07	4.99261e+07	4.94295e+07
M292T26		2.94108e+07	2.78653e+07	2.07368e+07	1.24163e+07	1.07845e+07	4.30592e+06	1.91085e+07	1.89483e+07	1.88503e+07
M307T153		2.80671e+06	1.53853e+06	2.43126e+06	4.10681e+06	4.0501e+06	4.79345e+06	3.19794e+06	3.35777e+06	3.35865e+06
M94T167_2		823884	699382	818307	456100	593677	491379	545133	549084	555732
M799T156		510220	665954	481778	282224	114859	220418	688029	687810	702249
M1106T176_1		1.15228e+06	1.33708e+06	1.36997e+06	913044	862453	998689	1.47131e+06	1.38239e+06	1.47105e+06
M571T212		439063	385271	303136	185717	169122	207171	261374	308185	249157
M281T347		135327	293201	218622	635455	443947	558304	308718	281221	308764
M330T212		8.31633e+06	1.04092e+07	9.95307e+06	6.86006e+06	5.91112e+06	5.41316e+06	9.23627e+06	9.13671e+06	9.13665e+06
M83T139_1		2.4934e+06	2.63334e+06	2.57914e+06	3.51352e+06	4.44326e+06	3.69566e+06	2.80011e+06	2.7177e+06	2.8003e+06
M755T101		8.2447e+06	5.22568e+06	5.19414e+06	2.03094e+06	849264	997007	3.27082e+06	3.13746e+06	3.13662e+06
M444T278		361745	293774	351364	508389	672364	702299	494791	495245	466050
M278T381		1.41197e+06	1.54714e+06	1.5314e+06	1.13061e+06	749322	731241	1.19734e+06	1.23004e+06	1.19747e+06
M869T355_1		7.297e+07	7.11175e+07	7.47962e+07	6.75627e+07	6.27482e+07	6.4338e+07	7.18371e+07	7.18355e+07	7.20101e+07
M411T328		809501	882647	826697	1.36509e+06	1.17408e+06	1.10016e+06	1.02396e+06	992146	991469
M797T355		5.76867e+06	5.33374e+06	5.93671e+06	4.86258e+06	4.28972e+06	4.55828e+06	5.70932e+06	5.73519e+06	5.70927e+06
M383T149_2		5.6743e+06	4.52958e+06	6.60402e+06	8.04759e+06	8.81862e+06	8.84389e+06	6.74873e+06	7.05246e+06	7.05121e+06
M114T30		4.7854e+07	5.40706e+07	2.52343e+07	2.86703e+06	3.33564e+06	1.56573e+06	1.60392e+07	1.55523e+07	1.12745e+07
M442T336		133697	226411	192222	500967	890639	764379	420275	407121	405222
M85T421		1.03803e+07	1.36995e+07	9.41255e+06	2.40362e+07	1.83819e+07	1.99758e+07	1.31086e+07	1.31065e+07	1.33052e+07
M470T26		2.14321e+07	1.96758e+07	1.44594e+07	9.01273e+06	7.53605e+06	3.9054e+06	1.36848e+07	1.28779e+07	1.30489e+07
M341T249		402543	778426	1.12052e+06	2.02992e+06	1.64239e+06	1.82508e+06	975568	963727	975208
M753T60		2.03231e+06	2.61131e+06	2.40694e+06	1.15696e+06	161626	980558	2.46201e+06	2.53189e+06	2.45992e+06
M255T349		562432	343577	549212	145994	187267	93848.8	315289	303806	314746
M221T412		6.35059e+06	6.60426e+06	6.39751e+06	6.12678e+06	6.05944e+06	6.00062e+06	6.09724e+06	6.09727e+06	6.18299e+06
M251T165		184756	652489	201462	1.74936e+06	1.26415e+06	1.18691e+06	676423	610044	610402
M855T37		4.12321e+06	3.96364e+06	3.44798e+06	2.62412e+06	1.78084e+06	2.55066e+06	2.65781e+06	2.71214e+06	2.13672e+06
M554T187_1		8.16659e+08	7.88576e+08	6.27559e+08	1.08558e+09	1.05878e+09	9.84456e+08	8.20613e+08	8.24661e+08	8.24681e+08
M412T287		1.89719e+07	1.79442e+07	1.81383e+07	1.98972e+07	1.975e+07	1.97292e+07	1.82331e+07	1.83371e+07	1.82327e+07
M991T32		1.73528e+06	2.92246e+06	1.92907e+06	3.99781e+06	4.38053e+06	3.75053e+06	1.0557e+06	1.05182e+06	2.11885e+06
M452T339		731774	916455	688156	484431	344080	419215	541798	541763	569443
M825T364		858934	804469	706288	558257	609647	563878	883760	923271	884066
M430T339		517212	552437	459923	285946	105998	275577	345428	321024	345099
M923T328		957620	1.03102e+06	897920	1.16995e+06	1.32325e+06	1.20343e+06	1.07787e+06	1.09927e+06	1.07656e+06
M91T38_2		3.61156e+06	4.35667e+06	4.19035e+06	5.64795e+06	6.11669e+06	5.16467e+06	4.191e+06	4.2251e+06	4.2665e+06
M549T328_1		2.799e+06	2.98781e+06	3.05833e+06	4.64042e+06	3.94017e+06	3.82726e+06	3.41566e+06	3.41571e+06	3.43302e+06
M977T145		712184	702316	523719	992009	1.22985e+06	1.35189e+06	947796	983501	951968
M283T339_2		1.04543e+07	1.24248e+07	1.02246e+07	7.45352e+06	4.68358e+06	6.58631e+06	8.04883e+06	8.11051e+06	8.11051e+06
M587T328		1.1886e+06	1.28385e+06	1.02861e+06	2.14109e+06	1.89487e+06	1.64009e+06	1.42348e+06	1.45655e+06	1.42322e+06
M120T84		2.61113e+07	1.9883e+07	2.16437e+07	3.09787e+07	3.4124e+07	3.0989e+07	2.67566e+07	2.63115e+07	2.63115e+07
M196T381		2.09138e+06	2.16991e+06	2.33499e+06	1.66671e+06	1.06762e+06	1.11038e+06	1.73333e+06	1.73362e+06	1.78425e+06
M410T343		129459	138829	168227	328044	257323	391293	199722	193238	199608
M340T274		7.11707e+06	4.98176e+06	6.26846e+06	8.59502e+06	9.41012e+06	9.52753e+06	7.79457e+06	7.79423e+06	7.87646e+06
M922T133		1.60358e+06	1.85783e+06	2.57143e+06	4.66385e+06	4.33225e+06	3.39838e+06	2.23358e+06	2.23453e+06	2.15606e+06
M831T65		1.11014e+07	1.03818e+07	1.19678e+07	8.74786e+06	6.35311e+06	6.76651e+06	9.01168e+06	9.28833e+06	9.2928e+06
M724T435		229499	255868	375880	576461	754465	557970	349368	380976	350249
M425T467		524481	694819	595569	915801	825427	834518	781197	834844	783502
M253T25		3.33892e+06	1.8248e+07	1.6395e+07	6.11841e+07	3.93358e+07	4.47796e+07	2.76644e+07	2.76647e+07	2.68206e+07
M181T183_2		6.57172e+06	4.62421e+06	6.39236e+06	8.73088e+06	8.56729e+06	9.64228e+06	8.52057e+06	8.52104e+06	9.21583e+06
M180T31		1.30612e+08	1.27753e+08	1.16644e+08	1.52289e+08	1.81567e+08	1.80984e+08	1.42497e+08	1.42241e+08	1.43098e+08
M498T26		9.86981e+06	8.86581e+06	8.36206e+06	5.9118e+06	4.64514e+06	2.64201e+06	7.52061e+06	7.52541e+06	7.79142e+06
M234T595		2.58423e+06	3.82817e+06	3.35306e+06	5.2278e+06	5.40435e+06	4.69597e+06	4.15974e+06	4.19708e+06	4.39736e+06
M803T37		2.48148e+07	2.10675e+07	2.33308e+07	2.83479e+07	2.75786e+07	2.79919e+07	2.24191e+07	2.24162e+07	2.30161e+07
M768T469		831194	1.34953e+06	1.33605e+06	3.42825e+06	3.2549e+06	2.23679e+06	1.70863e+06	1.57659e+06	1.70843e+06
M835T136		3.89703e+06	5.51386e+06	5.8272e+06	2.38139e+06	2.57938e+06	1.77913e+06	2.33572e+06	2.5705e+06	2.32514e+06
M313T364		6.60484e+06	5.19869e+06	5.89515e+06	4.00838e+06	3.07575e+06	2.35603e+06	4.38094e+06	4.39111e+06	4.43246e+06
M462T182		1.39331e+06	408700	765484	2.19544e+06	3.03509e+06	3.42847e+06	1.38016e+06	1.38235e+06	1.2955e+06
M942T355_1		1.84635e+07	1.98506e+07	2.05755e+07	1.70375e+07	1.53168e+07	1.61174e+07	1.85035e+07	1.85079e+07	1.89534e+07
M699T36		6.86138e+06	5.38653e+06	8.94314e+06	2.42834e+06	1.83898e+06	2.85534e+06	4.52301e+06	4.5432e+06	2.63164e+06
M81T25		1.27508e+08	9.14112e+07	9.92076e+07	5.71312e+07	4.5023e+07	2.38139e+07	8.07249e+07	7.92343e+07	8.0726e+07
M139T145		1.34226e+07	8.79402e+06	1.13084e+07	1.76744e+07	1.64484e+07	1.77824e+07	1.53871e+07	1.49729e+07	1.53881e+07
M259T316		1.24675e+06	1.09078e+06	1.15144e+06	909418	969119	965766	841072	888783	890226
M111T31		1.38275e+07	1.33955e+07	1.22215e+07	2.20184e+07	2.62269e+07	1.90602e+07	1.77104e+07	1.75612e+07	1.7562e+07
M96T43		3.2646e+07	2.6301e+07	4.39296e+07	1.22272e+07	1.23627e+07	1.06269e+07	2.16059e+07	2.17037e+07	2.16061e+07
M113T43		2.2923e+07	1.87216e+07	3.1713e+07	8.41013e+06	7.5979e+06	7.28798e+06	1.40398e+07	1.42427e+07	1.42441e+07
M532T182		3.68438e+07	3.20872e+07	2.92951e+07	4.98923e+07	4.48536e+07	4.29123e+07	5.74077e+07	4.95149e+07	4.94187e+07
M330T34		1.96435e+06	1.81761e+06	1.49257e+06	4.20153e+06	5.56383e+06	7.29513e+06	2.14271e+06	1.73187e+06	2.10414e+06
M884T74		1.41377e+07	1.90391e+07	2.21121e+07	9.31123e+06	6.86988e+06	5.26527e+06	1.83507e+07	1.5431e+07	1.82689e+07
M870T36_2		2.96355e+07	3.19323e+07	3.00075e+07	2.51622e+07	1.83975e+07	2.03625e+07	2.71763e+07	2.7719e+07	2.71755e+07
M413T363		5.56486e+06	4.88489e+06	5.28721e+06	4.36287e+06	3.96393e+06	3.61499e+06	4.74277e+06	4.77553e+06	4.77561e+06
M80T22		5.13791e+08	3.99333e+08	3.85892e+08	2.45371e+08	2.21015e+08	1.25591e+08	3.40093e+08	3.401e+08	3.33235e+08
M266T143		870438	1.66645e+06	367616	3.51828e+06	4.03883e+06	5.89901e+06	1.68535e+06	1.61941e+06	1.68863e+06
M229T279		427575	579264	367052	191463	191889	124927	425990	433132	415793
M472T275		754757	251312	554635	1.11685e+06	1.36402e+06	1.19427e+06	814945	815552	764695
M200T161		2.46979e+06	3.28072e+06	2.36346e+06	4.05379e+06	3.84461e+06	4.0823e+06	3.16466e+06	3.01906e+06	3.16732e+06
M480T187_2		1.07241e+09	1.02994e+09	1.0006e+09	1.40571e+09	1.53745e+09	1.25323e+09	1.20521e+09	1.20523e+09	1.1864e+09
M463T26		1.99267e+07	2.09304e+07	1.99287e+07	1.37409e+07	1.18189e+07	6.35186e+06	1.74233e+07	1.78549e+07	1.74383e+07
M282T148		1.23861e+07	9.60004e+06	1.35225e+07	1.6349e+07	1.8043e+07	1.87801e+07	1.56865e+07	1.60054e+07	1.6009e+07
M207T21		3.0799e+06	3.28205e+06	4.5212e+06	896080	1.02633e+06	1.89259e+06	2.45107e+06	2.39217e+06	2.39198e+06
M88T167		1.20741e+06	1.28783e+06	1.33999e+06	825258	1.05208e+06	790621	1.05029e+06	1.05022e+06	1.06362e+06
M712T381		535338	402310	362733	225994	201071	174052	286640	302731	303145
M253T177_1		537881	572633	594505	928821	781232	745775	564971	643651	640775
M418T287		2.64155e+06	2.66838e+06	2.51336e+06	2.40732e+06	2.40788e+06	2.38732e+06	2.45561e+06	2.50266e+06	2.50189e+06
M212T339		2.92995e+06	3.13742e+06	3.12868e+06	2.52373e+06	2.43525e+06	2.75108e+06	2.94418e+06	2.90185e+06	2.8883e+06
M88T136_2		1.07118e+06	1.19227e+06	1.40931e+06	814697	711406	809242	1.01732e+06	1.03552e+06	1.01734e+06
M87T139		1.80364e+06	2.16867e+06	1.46585e+06	730961	583190	1.03157e+06	962174	795636	962192
M749T287		1.74394e+06	2.07193e+06	2.02306e+06	2.97718e+06	2.66756e+06	2.47406e+06	1.99324e+06	2.06692e+06	2.06641e+06
M354T33		1.11483e+06	1.49599e+06	1.55935e+06	6.21856e+06	3.58301e+06	6.60174e+06	2.24416e+06	2.37868e+06	2.03591e+06
M211T328		553411	687383	618477	939139	864900	790696	758042	758811	717297
M252T315		678276	440348	910355	1.69463e+06	1.48572e+06	1.24384e+06	980594	892419	980209
M793T355		5.25522e+06	4.86548e+06	4.52385e+06	4.03728e+06	3.87048e+06	3.60159e+06	4.64183e+06	4.75804e+06	4.68406e+06
M931T144		2.96905e+06	2.09779e+06	2.71565e+06	3.99132e+06	4.91946e+06	5.57874e+06	3.78763e+06	3.70323e+06	3.7659e+06
M939T355_1		2.60662e+07	2.63683e+07	2.77501e+07	2.34767e+07	1.94512e+07	2.09961e+07	2.71782e+07	2.71719e+07	2.67057e+07
M160T176		375999	911907	304035	1.39752e+06	1.2854e+06	1.60092e+06	810612	799607	799626
M347T287		5.04046e+06	5.26496e+06	5.3696e+06	5.63952e+06	5.71629e+06	5.90772e+06	5.13447e+06	5.08384e+06	5.12501e+06
M132T26		6.39774e+07	5.83287e+07	5.10559e+07	3.59662e+07	2.97757e+07	1.46253e+07	4.98347e+07	5.09315e+07	5.0932e+07
M333T105		4.15439e+06	2.68728e+06	4.01127e+06	1.46701e+06	1.48076e+06	1.82456e+06	3.77139e+06	3.66182e+06	3.66432e+06
M97T36		1.46501e+06	1.6624e+06	1.43723e+06	971604	735812	1.13673e+06	1.26248e+06	1.23147e+06	1.23164e+06
M257T328_2		208823	335671	230863	533846	413960	490682	337576	337659	313985
M1105T176		3.96071e+06	4.82276e+06	5.82143e+06	2.56024e+06	2.72664e+06	2.02308e+06	4.56016e+06	4.1739e+06	4.16615e+06
M797T151		9.5231e+06	9.02175e+06	6.70578e+06	4.70334e+06	4.93817e+06	4.59836e+06	8.28684e+06	8.16931e+06	8.28546e+06
M331T208		154043	377493	182221	571217	579845	501321	393552	392719	366813
M825T328_2		2.26635e+06	2.38631e+06	2.53163e+06	2.8535e+06	3.01998e+06	2.73383e+06	2.64408e+06	2.68584e+06	2.64355e+06
M223T596		1.99667e+07	2.08419e+07	2.13212e+07	2.27828e+07	2.22104e+07	2.25464e+07	2.11562e+07	2.07806e+07	2.09463e+07
M548T274		134795	55524.8	141787	251923	414451	358472	274934	299150	275308
M183T246		8.69061e+06	6.06343e+06	2.91012e+06	1.24945e+07	1.29817e+07	1.3511e+07	9.99969e+06	5.23344e+06	9.98856e+06
M688T156		1.12314e+08	9.85081e+07	1.24152e+08	8.28263e+07	6.55868e+07	7.45255e+07	1.09396e+08	1.10041e+08	1.09398e+08
M147T347		3.87795e+07	3.70502e+07	4.01635e+07	3.28562e+07	3.38351e+07	3.51843e+07	3.68384e+07	3.68388e+07	3.75315e+07
M211T21		9.93281e+07	8.49162e+07	7.10949e+07	4.78424e+07	4.43393e+07	2.34442e+07	6.95493e+07	6.95406e+07	6.66988e+07
M872T135		1.25834e+07	1.3539e+07	1.14768e+07	1.02171e+07	8.37881e+06	8.9277e+06	1.10602e+07	1.09731e+07	1.10432e+07
M841T50		4.42019e+07	3.49521e+07	4.23595e+07	2.93716e+07	2.10999e+07	2.0013e+07	3.50547e+07	3.57958e+07	3.50599e+07
M209T692		1.30555e+07	1.2869e+07	1.15586e+07	3.6413e+07	4.66261e+07	2.66357e+07	1.52741e+07	1.75889e+07	1.53006e+07
M82T355_2		1.02939e+07	9.80705e+06	1.04377e+07	9.05257e+06	7.97964e+06	8.81665e+06	1.00177e+07	9.89247e+06	1.00173e+07
M493T355		3.80404e+08	3.67549e+08	3.80989e+08	3.52771e+08	3.38308e+08	3.54322e+08	3.65755e+08	3.67013e+08	3.67014e+08
M354T20_1		7.26295e+06	9.11049e+06	7.32385e+06	1.21284e+07	1.12243e+07	1.03055e+07	9.97612e+06	9.98456e+06	9.64484e+06
M257T152		1.46827e+06	1.26978e+06	2.06927e+06	2.83996e+06	3.66385e+06	2.83549e+06	2.55881e+06	2.55614e+06	2.38822e+06
M967T465_2		373382	294217	322222	199208	51459.9	136045	152823	152738	157439
M537T187		1.31302e+08	1.15534e+08	9.95356e+07	1.7432e+08	1.61697e+08	1.51079e+08	1.27821e+08	1.26431e+08	1.27821e+08
M963T146		224931	240153	220348	426419	407969	596382	455016	431481	437781
M464T275		1.21244e+06	1.40869e+06	1.77601e+06	663214	714197	856568	1.00004e+06	703901	993963
M962T179		210727	82207.9	76712.7	319327	427987	321181	347388	350668	350626
M627T328		376405	198265	312076	750478	630964	527495	429323	402080	429316
M357T364		616935	633456	687183	387173	468921	249081	480396	479858	457178
M1033T187		1.6886e+06	1.46e+06	1.22382e+06	2.79275e+06	3.0995e+06	2.18197e+06	1.84077e+06	1.72197e+06	1.72026e+06
M325T212		1.09633e+07	1.20537e+07	1.24336e+07	1.00812e+07	9.1572e+06	8.56902e+06	1.17886e+07	1.1484e+07	1.17894e+07
M349T212_2		6.44203e+06	7.80695e+06	7.09382e+06	5.48939e+06	5.5978e+06	5.16739e+06	6.83636e+06	6.64977e+06	6.64878e+06
M794T170		2.62815e+06	3.46062e+06	3.19428e+06	5.71847e+06	4.57791e+06	4.56146e+06	3.23285e+06	3.23066e+06	3.33607e+06
M215T35		2.40362e+06	1.48026e+06	1.30745e+06	5.02288e+06	9.37845e+06	6.81603e+06	4.04838e+06	4.18662e+06	4.05541e+06
M679T329		121627	94419.1	115649	310447	240047	197345	70740.1	70367.3	50387.9
M286T345		4.38417e+06	9.30255e+06	5.12284e+06	1.39797e+07	1.17416e+07	1.45005e+07	9.51245e+06	9.50946e+06	9.10005e+06
M302T168		4.50534e+06	7.91203e+06	5.23908e+06	2.83521e+07	4.21407e+07	6.00048e+07	1.83712e+07	1.85218e+07	1.83709e+07
M427T389		2.19791e+06	2.13683e+06	2.07162e+06	1.63843e+06	1.48621e+06	1.86542e+06	1.96637e+06	1.95926e+06	1.94448e+06
M1046T355		4.62498e+06	3.85741e+06	4.13672e+06	3.26535e+06	2.30442e+06	2.34949e+06	3.08699e+06	3.28852e+06	3.1285e+06
M282T301		1.59066e+06	2.18121e+06	1.77324e+06	1.19813e+06	884105	1.06149e+06	1.69541e+06	1.76159e+06	1.65345e+06
M309T29		1.1717e+06	1.4183e+06	1.33819e+06	2.39384e+06	3.87022e+06	3.99526e+06	1.36421e+06	1.37374e+06	1.28608e+06
M648T355_3		1.66081e+07	1.62259e+07	1.64221e+07	1.56341e+07	1.45586e+07	1.46386e+07	1.58972e+07	1.59559e+07	1.57597e+07
M766T154		6.38662e+06	6.42732e+06	7.46692e+06	5.43641e+06	4.77521e+06	5.17478e+06	6.83401e+06	7.00807e+06	7.00592e+06
M725T328		798337	853048	1.01023e+06	1.44931e+06	1.19288e+06	1.24389e+06	1.06865e+06	1.091e+06	1.09105e+06
M382T391		145257	127915	94380.7	485448	322713	297284	241559	243434	255672
M327T87		435321	351229	345299	607811	753626	920102	681311	690467	799807
M96T328		1.0826e+06	1.19345e+06	1.07974e+06	1.30348e+06	1.37078e+06	1.26662e+06	1.22196e+06	1.22848e+06	1.22284e+06
M301T25		3.46095e+06	5.37964e+06	4.29275e+06	6.9926e+06	9.60047e+06	1.01886e+07	6.00047e+06	5.54512e+06	5.04836e+06
M971T355_1		1.67557e+07	1.6288e+07	1.66038e+07	1.44981e+07	1.33437e+07	1.16418e+07	1.41686e+07	1.50557e+07	1.50647e+07
M377T328		1.07371e+06	1.87671e+06	2.35368e+06	3.30404e+06	3.24879e+06	3.26341e+06	1.76556e+06	1.87797e+06	1.07841e+06
M795T36		2.91259e+07	3.31062e+07	2.76334e+07	2.32279e+07	1.61797e+07	1.8734e+07	2.54486e+07	2.49282e+07	2.5451e+07
M88T136_1		2.72144e+06	3.4266e+06	3.49547e+06	2.32824e+06	2.0943e+06	2.08788e+06	2.55577e+06	2.55678e+06	2.7189e+06
M187T148		4.98682e+06	3.21574e+06	4.1844e+06	6.32767e+06	6.02356e+06	6.86022e+06	5.66286e+06	5.54427e+06	5.54377e+06
M371T20		1.65989e+06	1.09293e+06	1.98548e+06	3.3517e+06	2.91369e+06	4.29801e+06	1.54741e+06	1.55702e+06	1.73873e+06
M626T183		7.57715e+06	9.17601e+06	5.17359e+06	1.40962e+07	2.35482e+07	2.14826e+07	6.53321e+06	6.87509e+06	6.52969e+06
M643T233		536825	360772	628913	1.15972e+06	1.04076e+06	826976	668306	637844	668325
M334T152		1.25004e+06	993263	1.36283e+06	2.18975e+06	1.86442e+06	2.67897e+06	1.76598e+06	1.83169e+06	1.774e+06
M927T356		8.71704e+07	8.13919e+07	8.4508e+07	7.71463e+07	7.20909e+07	7.63659e+07	8.67475e+07	8.6747e+07	8.60603e+07
M516T190_2		957102	1.12612e+06	640099	1.89623e+06	1.49094e+06	1.58414e+06	1.2367e+06	1.23626e+06	1.19979e+06
M204T176		4.32767e+06	8.52317e+06	4.28166e+06	1.16377e+07	1.09517e+07	1.32725e+07	7.37026e+06	7.44872e+06	7.37051e+06
M279T148		2.04074e+06	1.39671e+06	2.18456e+06	2.98339e+06	2.73708e+06	3.18959e+06	2.8505e+06	2.84247e+06	2.61772e+06
M101T417		1.03601e+06	862962	813409	1.30209e+06	1.64948e+06	1.32449e+06	821142	871234	862769
M1004T355_1		2.49857e+07	2.50452e+07	2.58316e+07	2.23574e+07	1.92717e+07	2.20662e+07	2.51199e+07	2.52975e+07	2.52373e+07
M990T32		2.21104e+06	2.35922e+06	2.3157e+06	3.84604e+06	3.77951e+06	2.9041e+06	1.90199e+06	1.90348e+06	1.94798e+06
M697T355		1.37616e+08	1.32589e+08	1.37843e+08	1.2895e+08	1.24236e+08	1.28141e+08	1.33451e+08	1.34889e+08	1.33459e+08
M437T328		143621	207420	162146	416965	357369	275462	235698	248697	235341
M649T355		6.73826e+06	5.97596e+06	6.98083e+06	5.35928e+06	4.7081e+06	5.28424e+06	6.00928e+06	5.87066e+06	6.01287e+06
M148T575		1.30718e+06	1.24535e+06	1.41407e+06	1.92435e+06	1.74228e+06	1.58857e+06	1.8329e+06	1.76081e+06	1.43016e+06
M918T355_2		6.75847e+06	6.89761e+06	6.40469e+06	5.92278e+06	5.16032e+06	4.86651e+06	6.55544e+06	6.43624e+06	6.43554e+06
M535T381		160736	142202	253524	67547.4	21553	23273.2	64403.2	68733.4	64787.6
M495T363		3.24059e+06	2.96667e+06	3.18293e+06	2.69905e+06	2.3583e+06	2.12169e+06	2.81706e+06	2.81842e+06	2.85497e+06
M540T23		3.1863e+06	3.23264e+06	860987	8.18959e+06	5.69051e+06	6.25894e+06	2.05352e+06	2.02882e+06	3.35641e+06
M469T149		86503.8	91355.5	241162	493245	741532	995241	324868	412156	407281
M76T156		3.27664e+06	2.69321e+06	3.96558e+06	2.03766e+06	1.61416e+06	1.6766e+06	3.43299e+06	3.36014e+06	3.35984e+06
M275T46		4.32939e+06	4.81755e+06	3.24518e+06	7.60612e+06	1.0108e+07	1.26344e+07	6.47752e+06	6.47727e+06	6.15429e+06
M227T415		150443	257494	311512	482747	404529	450509	289027	267124	268732
M797T472_2		225505	143513	334045	565852	564185	424782	234219	234233	211516
M82T172_4		1.84868e+06	1.7634e+06	1.92394e+06	1.34186e+06	1.0488e+06	1.4992e+06	1.69419e+06	1.82365e+06	1.82556e+06
M497T176		4.7933e+06	5.81503e+06	6.80382e+06	3.32687e+06	3.77389e+06	3.0935e+06	3.60986e+06	3.49644e+06	3.49649e+06
M439T157		451849	550919	553059	717625	783234	650942	461430	439602	461956
M855T412		570753	671720	548760	467570	409411	385280	475051	471009	543329
M826T50		1.77488e+07	1.21589e+07	1.85817e+07	8.85252e+06	7.64403e+06	8.07886e+06	1.34824e+07	1.37095e+07	1.34819e+07
M637T364		1.15168e+06	1.15841e+06	1.0626e+06	955079	792046	708153	954116	903697	914253
M895T178		1.20625e+06	1.00046e+06	968151	345563	668077	656309	805174	805414	888551
M403T274		418236	136725	280347	628338	799294	1.0152e+06	591584	591332	559585
M108T681		2.26642e+07	2.67203e+07	3.71966e+07	1.40823e+07	1.01493e+07	7.70754e+06	8.88018e+06	8.91955e+06	1.11918e+07
M447T26		1.40191e+08	1.24041e+08	1.42521e+08	9.28247e+07	8.65109e+07	4.65057e+07	1.24549e+08	1.24895e+08	1.25329e+08
M241T339		614470	746769	643771	451664	256439	435972	453455	468107	453346
M615T355		1.4124e+08	1.35636e+08	1.37591e+08	1.32591e+08	1.29316e+08	1.3062e+08	1.33376e+08	1.34312e+08	1.3338e+08
M77T25		5.18634e+06	3.7654e+06	5.42796e+06	2.39997e+06	3.06624e+06	2.17722e+06	5.43919e+06	5.44532e+06	5.25704e+06
M82T172_3		2.93667e+06	2.48651e+06	3.00836e+06	2.27228e+06	1.92869e+06	1.92626e+06	2.83546e+06	2.9873e+06	2.98797e+06
M589T610		1.41641e+06	1.25713e+06	1.41887e+06	1.68455e+06	2.15205e+06	1.93158e+06	1.72551e+06	1.81304e+06	1.81427e+06
M200T22		4.18273e+07	5.0335e+07	6.56091e+07	2.15527e+07	2.90792e+07	2.21951e+07	3.61172e+07	3.59636e+07	1.66999e+07
M894T35		5.67102e+06	2.74781e+06	5.35365e+06	1.50355e+07	1.17854e+07	9.19077e+06	2.88526e+06	2.87353e+06	2.71942e+06
M229T180		6.09762e+06	7.22557e+06	5.97919e+06	4.95011e+06	4.74991e+06	4.05053e+06	6.26895e+06	6.27718e+06	6.21992e+06
M80T139_1		2.63381e+06	2.2759e+06	2.48024e+06	3.08779e+06	3.90572e+06	3.39363e+06	2.22558e+06	2.20628e+06	2.23026e+06
M86T137_1		465114	375068	565164	879475	1.12787e+06	770434	451811	445788	431863
M1076T185		1.75091e+06	1.61693e+06	2.17869e+06	595851	1.12185e+06	1.07767e+06	1.25919e+06	1.15724e+06	1.15053e+06
M1074T186		1.02706e+07	1.14919e+07	9.26177e+06	1.55417e+07	1.52402e+07	1.27702e+07	1.08252e+07	1.12017e+07	1.12056e+07
M243T276		253449	270437	367544	27090.6	166578	74720.9	257151	252321	251803
M337T434		186703	259169	265725	476120	350707	396535	248401	250235	263614
M355T147		1.18568e+07	8.42635e+06	1.3476e+07	1.77506e+07	1.64291e+07	1.95142e+07	1.66182e+07	1.71214e+07	1.71076e+07
M361T149		936705	616683	1.1975e+06	1.4783e+06	1.65359e+06	1.74429e+06	1.49022e+06	1.54309e+06	1.48977e+06
M502T148		735883	393367	741422	1.53155e+06	1.76012e+06	2.62683e+06	1.52616e+06	1.57944e+06	1.57944e+06
M480T187_1		8.34372e+06	9.88495e+06	7.38019e+06	1.377e+07	1.31938e+07	1.11154e+07	9.68119e+06	9.86949e+06	9.87465e+06
M120T30		1.76045e+06	2.23185e+06	1.87711e+06	2.90688e+06	3.48454e+06	4.26035e+06	1.88729e+06	1.85556e+06	1.37442e+06
M900T152		698127	3.10889e+06	2.20039e+06	6.56522e+06	5.12604e+06	4.68286e+06	2.06824e+06	2.43017e+06	2.44206e+06
M174T593		1.32474e+08	1.23235e+08	1.26153e+08	1.11723e+08	1.10991e+08	1.18238e+08	1.55136e+08	1.32695e+08	1.32248e+08
M139T187		1.04494e+06	1.43885e+06	1.14408e+06	1.76567e+06	1.74199e+06	1.59979e+06	1.46805e+06	1.53164e+06	1.53071e+06
M244T31_2		3.74644e+07	3.58795e+07	4.14045e+07	4.36966e+07	4.57801e+07	4.55026e+07	3.70187e+07	3.6469e+07	3.70206e+07
M333T422		309936	393389	446192	649666	626621	519195	456289	467858	457072
M822T92		2.34416e+07	3.1086e+07	2.31735e+07	3.96509e+07	3.66008e+07	3.49691e+07	2.75784e+07	2.44248e+07	2.77837e+07
M307T121		414249	3.83578e+06	967289	5.26366e+06	6.98209e+06	7.83973e+06	3.86975e+06	3.86737e+06	3.49656e+06
M922T355_1		3.44072e+07	3.23642e+07	3.4444e+07	2.96043e+07	2.59599e+07	2.96599e+07	3.14122e+07	3.13983e+07	3.09196e+07
M249T363		1.3802e+07	1.16928e+07	1.29785e+07	1.01311e+07	9.85411e+06	7.91771e+06	1.1442e+07	1.16043e+07	1.1604e+07
M374T29		2.26694e+06	2.12531e+06	2.52121e+06	2.79538e+06	3.47289e+06	3.31259e+06	2.3147e+06	2.26999e+06	1.58567e+06
M833T134		1.2626e+06	1.85227e+06	1.19989e+06	2.54046e+06	2.66728e+06	2.12013e+06	2.08044e+06	2.08377e+06	1.99145e+06
M271T101		5.09113e+06	4.09236e+06	2.76574e+06	6.33209e+06	8.58004e+06	7.66444e+06	7.15713e+06	7.14627e+06	7.78465e+06
M775T168		215440	157021	97711.9	594953	596845	335187	163138	163197	149489
M97T136_1		7.07195e+06	8.31678e+06	9.63386e+06	5.83267e+06	5.35731e+06	5.15249e+06	6.74128e+06	6.83872e+06	6.83887e+06
M87T137_1		2.93335e+06	3.22892e+06	4.29712e+06	2.01519e+06	428380	956202	1.75817e+06	1.75908e+06	1.63366e+06
M379T152		747337	935093	751211	567259	521267	599288	579860	605318	605812
M267T368		324920	282358	219010	172773	140247	110578	184258	198257	183979
M660T174		3.23205e+06	2.49855e+06	2.9548e+06	2.21283e+06	1.77744e+06	1.77761e+06	2.5488e+06	2.44798e+06	2.55101e+06
M772T143		1.7471e+06	1.77743e+06	1.30066e+06	1.10282e+06	913634	951076	1.18607e+06	1.18853e+06	1.1376e+06
M375T214		3.21046e+06	2.6662e+06	2.74103e+06	3.53313e+06	3.74197e+06	4.15123e+06	3.24499e+06	3.24486e+06	3.2018e+06
M787T287		617403	756134	680262	893215	928891	817167	746929	768621	747424
M355T200		160582	104426	94384.6	244903	193810	275172	163277	195397	195010
M852T36		2.13828e+07	2.10603e+07	2.00486e+07	1.80024e+07	1.37031e+07	1.33662e+07	1.88389e+07	1.87187e+07	1.88387e+07
M168T383		1.32928e+06	3.1109e+06	2.48494e+06	4.7646e+06	5.51871e+06	4.10622e+06	3.1811e+06	3.18117e+06	3.21928e+06
M926T212		1.33516e+06	1.6294e+06	1.47452e+06	1.201e+06	1.12027e+06	1.09579e+06	1.35426e+06	1.35319e+06	1.38657e+06
M297T275		442972	636954	597559	363762	314395	299437	309147	413451	326084
M848T50		3.98988e+07	4.74892e+07	5.07474e+07	3.51148e+07	3.11578e+07	3.35328e+07	4.00917e+07	4.07191e+07	4.00896e+07
M871T37		2.26402e+07	2.18481e+07	2.32424e+07	2.0131e+07	1.60791e+07	1.73407e+07	2.07276e+07	2.12595e+07	2.1265e+07
M900T149		4.7469e+06	6.67427e+06	6.16664e+06	3.71339e+06	3.83123e+06	3.45132e+06	4.33753e+06	4.31464e+06	4.38936e+06
M411T149		1.27554e+06	1.28166e+06	1.56247e+06	1.68673e+06	1.83155e+06	1.93468e+06	1.56507e+06	1.57102e+06	1.63437e+06
M896T180		788381	474336	530067	1.20516e+06	1.53669e+06	1.03264e+06	753924	822918	822189
M758T37		3.21226e+06	949087	907844	4.51363e+06	5.01393e+06	4.35641e+06	3.64796e+06	3.65842e+06	2.97283e+06
M249T151		1.0879e+06	1.62584e+06	1.75824e+06	551778	767521	735774	843136	864902	863802
M310T338		517007	790687	591681	962378	1.05566e+06	910567	624613	623242	625433
M980T355_2		7.13489e+06	7.23408e+06	7.61327e+06	6.50497e+06	5.9402e+06	5.28621e+06	7.43518e+06	7.43381e+06	7.25659e+06
M793T287		609591	446974	515543	335220	349383	357003	443873	470707	448814
M477T23		7.22125e+06	6.42565e+06	6.6988e+06	9.78413e+06	1.40558e+07	1.09447e+07	7.61987e+06	7.71654e+06	7.71517e+06
M268T21		4.6179e+06	4.54099e+06	8.62415e+06	966069	831191	960955	6.81459e+06	6.81503e+06	7.04932e+06
M765T172		4.99756e+06	4.84491e+06	5.11639e+06	4.5154e+06	3.71767e+06	3.88408e+06	4.39203e+06	4.56878e+06	4.56881e+06
M94T167_4		2.60037e+06	2.58037e+06	2.89508e+06	1.96788e+06	2.32168e+06	2.18003e+06	2.0562e+06	2.05601e+06	2.09723e+06
M571T328		455209	481916	450076	907520	698924	654299	660122	682059	660072
M728T328		712714	841589	723464	890256	1.00172e+06	978554	732489	732268	749764
M233T107		1.77749e+06	1.53284e+06	1.29136e+06	694639	579429	1.07158e+06	1.41595e+06	1.27161e+06	1.41694e+06
M82T22		2.76102e+07	1.87614e+07	2.07679e+07	1.23021e+07	8.80151e+06	2.31655e+06	1.4646e+07	1.46321e+07	1.37402e+07
M187T251		1.13604e+08	8.06852e+07	6.68638e+07	1.51013e+08	1.30356e+08	1.48694e+08	1.57614e+08	1.56027e+08	1.58211e+08
M473T363		3.4923e+06	2.87654e+06	3.21708e+06	2.64146e+06	2.32044e+06	2.2362e+06	2.97619e+06	2.95427e+06	2.97611e+06
M754T355_1		4.38292e+07	4.34663e+07	4.6487e+07	4.0735e+07	4.13382e+07	4.10444e+07	4.49852e+07	4.40699e+07	4.49854e+07
M216T308		1.29929e+06	1.51238e+06	1.49595e+06	1.13316e+06	670800	712218	1.19031e+06	1.18999e+06	1.16868e+06
M251T176_4		1.22153e+06	1.28236e+06	2.13124e+06	9.23003e+07	3.52287e+07	5.90559e+07	9.60834e+07	9.592e+07	9.46011e+07
M502T381		1.3139e+06	1.10621e+06	1.28567e+06	941545	481132	629477	1.04017e+06	1.04028e+06	1.01227e+06
M163T56		1.09379e+06	1.07477e+06	667081	1.41127e+06	1.93931e+06	1.79394e+06	860024	980523	981972
M543T212		978818	1.32959e+06	1.31798e+06	855448	609242	609365	1.13321e+06	1.20377e+06	1.13369e+06
M351T23		3.01646e+06	1.46411e+07	4.08786e+06	2.3365e+07	2.06523e+07	2.00085e+07	1.18979e+07	1.20692e+07	1.20637e+07
M995T355_2		4.90473e+06	5.18519e+06	5.84869e+06	4.25879e+06	3.81883e+06	4.32623e+06	5.17218e+06	5.18664e+06	5.3597e+06
M336T152		232939	201224	262114	422383	462444	667812	385926	386813	407276
M1091T355		2.34973e+07	2.21057e+07	2.30063e+07	2.16202e+07	2.08413e+07	2.07624e+07	2.40769e+07	2.37706e+07	2.40824e+07
M1030T356		3.26011e+06	3.12351e+06	3.28769e+06	2.86053e+06	2.30601e+06	2.20735e+06	3.67138e+06	3.67081e+06	3.83363e+06
M834T135_2		1.56387e+06	2.43257e+06	1.60775e+06	3.02946e+06	2.99834e+06	2.78581e+06	2.19076e+06	1.89099e+06	2.07309e+06
M371T363		1.07289e+06	832765	968853	735883	644711	572870	792479	804028	803962
M253T158		2.38698e+06	2.68563e+06	3.0026e+06	3.26635e+06	3.69839e+06	3.86016e+06	3.56092e+06	3.42193e+06	3.41524e+06
M533T183		1.34894e+07	1.17977e+07	1.08495e+07	2.05091e+07	1.81288e+07	1.54879e+07	2.69391e+07	2.01599e+07	2.69666e+07
M954T355_2		5.47081e+06	5.80414e+06	5.78097e+06	4.50557e+06	5.13162e+06	5.01383e+06	5.72898e+06	5.72603e+06	5.30813e+06
M90T30		6.48655e+07	8.83438e+07	9.90882e+07	1.25706e+08	1.36203e+08	1.16679e+08	9.94682e+07	9.60173e+07	9.60692e+07
M851T173		479932	521383	538102	332027	425263	278747	365401	377912	377852
M522T189		597050	359293	369536	689589	889159	800684	531490	452534	531473
M697T38		1.16313e+07	1.34687e+07	1.05384e+07	1.50446e+07	1.78531e+07	1.57816e+07	1.21869e+07	1.22785e+07	1.2279e+07
M256T381		6.79826e+06	7.08394e+06	8.20241e+06	5.91263e+06	4.37305e+06	4.10025e+06	5.83284e+06	5.82369e+06	5.76572e+06
M773T136		2.57734e+07	2.32561e+07	2.8215e+07	3.3386e+07	4.02186e+07	3.31816e+07	2.5719e+07	2.58609e+07	2.57194e+07
M263T21		6.19729e+06	6.38928e+06	7.77245e+06	5.09247e+06	4.61692e+06	3.72791e+06	7.25799e+06	7.06733e+06	7.25695e+06
M297T72		5.88499e+06	5.55195e+06	3.66921e+06	7.43874e+06	1.05803e+07	1.02526e+07	7.33521e+06	7.09905e+06	7.33336e+06
M763T355_1		1.58563e+08	1.46829e+08	1.60052e+08	1.39981e+08	1.29187e+08	1.38176e+08	1.50527e+08	1.49775e+08	1.50526e+08
M144T274		834591	441444	728438	231990	206405	274069	597707	597918	623719
M391T363		4.10409e+06	3.67542e+06	3.86956e+06	3.27701e+06	2.92276e+06	2.41223e+06	3.62098e+06	3.57099e+06	3.62072e+06
M371T381		912060	1.06933e+06	1.52432e+06	615001	219351	236653	616122	637486	637844
M365T153		516544	305658	556800	925429	844941	1.27733e+06	814713	911938	819324
M142T41		3.35624e+06	4.17578e+06	4.12196e+06	2.72932e+06	3.05779e+06	2.80156e+06	2.89807e+06	2.82215e+06	2.82321e+06
M731T321		108664	112246	134369	165122	153208	144871	114423	124682	133865
M699T38		8.73001e+06	9.44403e+06	6.94811e+06	1.08712e+07	1.36607e+07	1.24843e+07	8.96769e+06	9.00885e+06	8.96776e+06
M86T36		1.21363e+06	1.24035e+06	1.22222e+06	1.90384e+06	1.79887e+06	1.45275e+06	1.18654e+06	1.18046e+06	1.204e+06
M879T173		624492	748587	495167	381773	333031	345432	552258	499397	515490
M371T345		82579.6	111666	54853.1	135816	148945	166870	106433	89702	92118.8
M299T125		1.23409e+06	1.32369e+06	1.20237e+06	1.63603e+06	2.33496e+06	2.32758e+06	3.49065e+06	3.51011e+06	2.94321e+06
M160T30		1.12634e+07	9.63911e+06	1.32982e+07	1.99383e+07	1.74256e+07	1.53049e+07	1.18543e+07	1.3519e+07	1.34901e+07
M165T18		9.87493e+07	9.8053e+07	9.48166e+07	8.61175e+07	8.30358e+07	9.18044e+07	7.50694e+07	7.70748e+07	7.50914e+07
M159T137		8.21096e+06	8.59051e+06	5.10875e+06	1.09996e+07	1.54971e+07	1.40004e+07	1.00193e+07	1.03267e+07	1.00149e+07
M83T138_3		1.12882e+06	1.6907e+06	2.2191e+06	2.84056e+06	2.90097e+06	2.73073e+06	1.75586e+06	1.78518e+06	1.75588e+06
M341T267		395038	706729	888326	1.84223e+06	1.39795e+06	1.23841e+06	1.27612e+06	1.43382e+06	1.26991e+06
M609T189		634445	549830	600831	717846	810768	704004	795117	825945	791576
M1086T355_2		6.49602e+06	5.76291e+06	5.95402e+06	5.38254e+06	4.7474e+06	4.99622e+06	5.42869e+06	5.60907e+06	5.4252e+06
M1073T356_1		1.41927e+07	1.29155e+07	1.41277e+07	1.24144e+07	1.21174e+07	1.21232e+07	1.28323e+07	1.28322e+07	1.27501e+07
M108T658		1.39524e+07	1.34955e+07	1.58326e+07	8.50599e+06	1.04385e+07	1.17189e+07	1.44657e+07	1.44447e+07	1.59459e+07
M947T178		6.38001e+06	5.18881e+06	4.37721e+06	2.94245e+06	2.56932e+06	3.52726e+06	3.95494e+06	3.60482e+06	3.94717e+06
M810T488_2		108858	90462.3	44399.6	362717	400608	193210	66284.2	58657.1	66514.1
M197T328		446878	454416	559250	775575	640690	649713	552316	534482	552547
M562T179		1.42338e+06	1.60673e+06	1.20093e+06	962204	1.02413e+06	796843	1.04417e+06	1.09055e+06	1.0928e+06
M403T30		6.18837e+06	4.39137e+06	6.97414e+06	1.22936e+07	2.46169e+07	2.35826e+07	1.22832e+07	1.25705e+07	1.22838e+07
M71T166		1.22362e+06	736305	1.03713e+06	460701	419746	547994	774239	793967	815272
M363T355		6.31545e+06	5.57477e+06	5.96872e+06	4.8449e+06	4.18021e+06	5.10689e+06	6.42863e+06	6.54132e+06	6.3758e+06
M243T87		5.49861e+06	5.94646e+06	4.58477e+06	8.88968e+06	1.5467e+07	1.5492e+07	8.42745e+06	8.34405e+06	8.34496e+06
M715T212		655663	861912	801248	489747	570057	555640	732224	727488	727470
M89T168		1.71342e+06	1.68634e+06	1.87186e+06	1.38911e+06	1.49932e+06	1.56318e+06	1.43608e+06	1.46551e+06	1.46554e+06
M991T355_1		1.79591e+07	1.73714e+07	1.79913e+07	1.70138e+07	1.67349e+07	1.71137e+07	1.69371e+07	1.70975e+07	1.70984e+07
M816T355_1		6.1594e+07	6.4456e+07	6.81432e+07	5.90735e+07	5.34872e+07	5.40955e+07	6.31805e+07	6.39379e+07	6.31782e+07
M775T36		4.77901e+07	4.77638e+07	5.15237e+07	7.54665e+07	6.35313e+07	5.9849e+07	5.09817e+07	5.09859e+07	5.02425e+07
M843T139		1.90868e+08	1.59717e+08	1.69842e+08	1.3934e+08	1.44539e+08	1.33565e+08	1.60271e+08	1.69919e+08	1.60375e+08
M304T289		3.90023e+06	5.71257e+06	4.46007e+06	7.08824e+06	6.27819e+06	7.01846e+06	4.9625e+06	4.96204e+06	5.11292e+06
M755T141		1.5782e+06	1.51688e+06	946235	188441	404357	733448	1.44129e+06	1.396e+06	1.46246e+06
M885T355_2		4.64052e+07	4.39896e+07	4.53658e+07	4.17689e+07	4.08877e+07	4.30821e+07	4.34893e+07	4.39151e+07	4.34939e+07
M771T355		2.06499e+07	2.03641e+07	2.16147e+07	1.88693e+07	1.64658e+07	1.51891e+07	2.0386e+07	2.0386e+07	2.04678e+07
M975T355_2		9.30211e+06	9.53291e+06	1.08297e+07	8.4532e+06	7.28969e+06	7.75685e+06	8.49706e+06	8.75247e+06	8.75051e+06
M577T363		2.18635e+06	1.98915e+06	2.08171e+06	1.81685e+06	1.60684e+06	1.38492e+06	1.87438e+06	1.91221e+06	1.87666e+06
M857T133		6.35384e+06	7.30507e+06	8.13558e+06	4.77825e+06	2.1676e+06	422140	4.67404e+06	4.46266e+06	4.39494e+06
M209T299		125975	272821	267736	433349	382996	528968	303476	319500	304068
M284T154		557866	572858	464240	693174	914647	989435	647297	652662	635284
M746T155		505622	537691	440761	390073	225217	245194	358767	389752	360199
M765T153_1		5.08643e+06	4.39937e+06	3.99022e+06	3.53423e+06	3.07542e+06	3.20846e+06	3.44897e+06	3.44981e+06	3.4682e+06
M841T64		3.88208e+07	3.16254e+07	2.96273e+07	2.52365e+07	1.83162e+07	1.77781e+07	2.75306e+07	2.68015e+07	2.6805e+07
M83T298		4.77515e+06	6.54427e+06	5.48289e+06	8.19387e+06	7.60368e+06	7.19746e+06	6.07448e+06	6.36366e+06	6.3631e+06
M135T184		2.06655e+07	3.62556e+07	3.53239e+07	5.12989e+07	4.89288e+07	4.6766e+07	3.76083e+07	3.84818e+07	3.8681e+07
M930T355_2		9.94063e+06	8.64637e+06	9.88203e+06	7.6627e+06	6.92539e+06	8.1278e+06	9.31651e+06	9.43907e+06	9.31658e+06
M617T236		163995	209919	193247	415526	444983	274853	292059	312858	292128
M755T37_2		3.61097e+06	3.98059e+06	3.05543e+06	2.72522e+06	1.74518e+06	2.01441e+06	2.9277e+06	2.92798e+06	2.62628e+06
M282T255		3.40041e+06	6.87917e+06	4.26654e+06	8.48164e+06	1.07171e+07	8.64205e+06	6.34076e+06	6.40461e+06	6.34043e+06
M820T168		1.9026e+07	2.31088e+07	2.34855e+07	4.08058e+07	3.37621e+07	2.92612e+07	2.23825e+07	2.2383e+07	2.2565e+07
M640T22		1.66403e+07	1.01993e+07	8.20111e+06	4.04245e+06	1.71754e+06	480004	7.79541e+06	7.49993e+06	7.79958e+06
M335T158		1.60309e+06	1.83603e+06	1.94071e+06	2.1181e+06	2.19428e+06	2.36935e+06	1.79051e+06	1.86317e+06	1.79075e+06
M368T346		281724	506846	189335	641510	698984	883809	506092	506042	500048
M184T325		404959	519326	211901	23121.6	30555.9	106403	199235	194369	202502
M249T32_1		5.21331e+06	6.25739e+06	5.38056e+06	1.08092e+07	9.68109e+06	7.38827e+06	1.94778e+07	1.41849e+07	1.51247e+07
M314T481		1.35455e+07	1.36612e+07	1.31761e+07	1.55497e+07	1.42111e+07	1.49266e+07	1.37476e+07	1.38754e+07	1.37476e+07
M726T122		707581	2.54172e+06	598519	6.25505e+06	3.32332e+06	5.78256e+06	1.41744e+06	1.41768e+06	1.39206e+06
M813T156		565905	525952	877633	308698	261811	159702	550799	545843	568029
M889T355_1		2.90374e+07	2.79416e+07	2.83902e+07	2.67825e+07	2.3689e+07	2.36314e+07	2.73934e+07	2.72945e+07	2.72942e+07
M1139T355_2		4.99484e+06	4.35911e+06	4.80421e+06	3.11295e+06	3.79072e+06	3.95417e+06	5.39778e+06	5.40495e+06	5.28332e+06
M82T144_1		2.3183e+06	1.73254e+06	1.26948e+06	495900	624879	866360	1.40946e+06	1.33718e+06	1.33738e+06
M819T469_1		3.24952e+06	5.05575e+06	4.83341e+06	8.12855e+06	9.02242e+06	6.25707e+06	5.36463e+06	5.25203e+06	5.36166e+06
M672T354_3		4.84907e+06	4.87384e+06	4.02107e+06	6.8073e+06	5.71893e+06	5.82377e+06	5.24529e+06	4.65982e+06	5.2484e+06
M231T22		1.67768e+08	9.43389e+07	6.51018e+07	5.18981e+06	1.7716e+06	4.62533e+06	7.04455e+07	7.13432e+07	7.0311e+07
M230T364		3.276e+07	3.01713e+07	3.20933e+07	2.71312e+07	2.41579e+07	1.95257e+07	2.7996e+07	2.79968e+07	2.77669e+07
M868T36_1		3.88458e+07	3.8293e+07	5.35209e+07	2.90156e+07	1.74598e+07	2.21338e+07	3.4037e+07	3.54082e+07	3.53925e+07
M85T139_1		1.10849e+07	9.82994e+06	8.28537e+06	6.77915e+06	6.99611e+06	7.03221e+06	7.93624e+06	7.93543e+06	8.1961e+06
M276T149		953022	1.47186e+06	1.44957e+06	656678	771015	656081	787289	857027	813374
M215T383		1.1736e+06	1.11526e+06	993533	2.50128e+06	2.75577e+06	1.61873e+06	1.21582e+06	1.20464e+06	1.20464e+06
M155T612		8.32271e+06	8.22015e+06	7.77361e+06	8.76709e+06	9.83128e+06	9.32678e+06	8.05744e+06	8.39611e+06	8.05523e+06
M128T364_1		7.66884e+06	6.78831e+06	7.1083e+06	6.08084e+06	5.89912e+06	4.86081e+06	6.45584e+06	6.31187e+06	6.45475e+06
M575T355		4.83908e+08	4.69411e+08	4.87613e+08	4.44432e+08	4.21224e+08	4.55849e+08	4.67718e+08	4.76607e+08	4.6773e+08
M433T102		4.26752e+06	6.54112e+06	7.30103e+06	1.01587e+07	8.80192e+06	9.36312e+06	3.28674e+06	3.29874e+06	1.98755e+06
M106T21		1.23137e+06	2.16828e+06	1.54355e+06	3.61692e+06	3.45617e+06	2.48342e+06	2.76618e+06	2.8733e+06	2.77475e+06
M915T65		9.11074e+06	1.34638e+07	5.67407e+06	1.79389e+06	1.91314e+06	1.3141e+06	3.62112e+06	3.50466e+06	3.50601e+06
M887T65		3.403e+07	2.83704e+07	1.89493e+07	1.39377e+07	1.08605e+07	7.31268e+06	1.40482e+07	1.40492e+07	1.47052e+07
M985T32		6.15045e+06	7.29624e+06	6.94824e+06	1.35526e+07	1.12332e+07	9.13887e+06	5.86134e+06	6.09598e+06	6.09552e+06
M1049T355		2.07765e+07	1.95305e+07	2.03247e+07	1.90975e+07	1.75388e+07	1.77899e+07	2.00734e+07	2.0072e+07	1.99251e+07
M875T150		6.04024e+06	6.24001e+06	6.35572e+06	5.75853e+06	4.85826e+06	4.9601e+06	5.91094e+06	5.91001e+06	5.99087e+06
M112T167		1.72721e+06	1.81621e+06	1.9734e+06	1.63041e+06	1.38052e+06	1.37886e+06	1.40799e+06	1.45842e+06	1.40858e+06
M475T150		151445	502114	208926	653475	628842	733039	424172	415404	310486
M797T137		2.77939e+07	2.88989e+07	3.26796e+07	2.48593e+07	2.16883e+07	2.45603e+07	2.72253e+07	2.72255e+07	2.76275e+07
M636T212		7.84111e+06	9.44503e+06	8.22793e+06	7.15932e+06	6.20198e+06	5.9119e+06	8.40227e+06	8.31653e+06	8.40335e+06
M145T364		1.92098e+08	1.68724e+08	1.80982e+08	1.53187e+08	1.35615e+08	1.11105e+08	1.60435e+08	1.60705e+08	1.61223e+08
M800T38		7.80085e+07	9.03459e+07	9.64257e+07	1.14679e+08	1.21834e+08	1.04167e+08	9.16464e+07	9.23925e+07	9.23914e+07
M685T287		1.54207e+06	928573	1.51107e+06	496968	500110	764306	966206	964908	897630
M803T471		261625	576743	521106	853701	849460	727485	550788	571979	572195
M78T355		1.79218e+06	1.87168e+06	1.34186e+06	1.17457e+06	1.05949e+06	1.05137e+06	1.45984e+06	1.5698e+06	1.45817e+06
M803T355		3.97519e+07	3.90867e+07	4.0109e+07	3.73044e+07	3.66797e+07	3.85679e+07	3.85883e+07	3.86713e+07	3.86717e+07
M382T199		33072.2	171672	120152	369844	226573	387922	230163	261572	230224
M967T355_2		3.6837e+07	3.5013e+07	3.68099e+07	3.33323e+07	3.20664e+07	3.43017e+07	3.62845e+07	3.6441e+07	3.6513e+07
M823T140		1.46345e+07	1.22915e+07	1.27472e+07	1.5951e+07	1.77191e+07	1.56985e+07	1.34228e+07	1.33082e+07	1.34229e+07
M516T178		6.03388e+06	6.92317e+06	7.41291e+06	5.37356e+06	3.14483e+06	2.89036e+06	7.79539e+06	7.79206e+06	7.36197e+06
M693T355_1		4.41375e+07	4.68951e+07	4.70123e+07	4.27998e+07	4.23931e+07	4.3124e+07	4.53586e+07	4.53616e+07	4.59219e+07
M716T154		6.73814e+06	6.15326e+06	6.61347e+06	5.82681e+06	4.64478e+06	5.13683e+06	5.97338e+06	5.97947e+06	6.36535e+06
M731T328		206763	423839	393335	570660	641007	548061	497897	458132	497538
M85T139_2		4.75535e+06	4.34765e+06	3.55678e+06	3.11821e+06	2.94014e+06	3.04243e+06	3.08055e+06	3.08044e+06	3.15389e+06
M77T644		8.76857e+07	4.87759e+07	8.68222e+07	3.44597e+07	3.16031e+07	2.72558e+07	5.97306e+07	4.94584e+07	4.83312e+07
M238T398		561938	526163	458439	605941	633662	620711	582189	599683	577537
M150T363		680039	557882	625070	521538	407607	448565	529705	509440	509364
M81T141		1.07224e+06	885440	1.22131e+06	791812	502144	592025	408676	387092	408662
M552T182		8.60865e+07	8.53099e+07	7.54507e+07	1.16988e+08	1.23612e+08	9.60128e+07	8.17604e+07	8.05356e+07	8.05479e+07
M364T290		861512	978034	837565	1.08387e+06	1.03199e+06	1.02896e+06	1.04016e+06	1.01412e+06	1.01344e+06
M338T381		1.06367e+06	1.15741e+06	1.17182e+06	911518	449343	431730	785280	784093	765621
M136T101_2		4.80512e+06	4.54163e+06	5.36582e+06	4.22605e+06	3.33123e+06	3.52653e+06	4.0244e+06	4.02439e+06	4.05317e+06
M493T328_1		193583	202971	234535	490108	307237	377838	314847	327601	327484
M295T577		1.06733e+07	7.605e+06	9.76483e+06	6.6583e+06	5.83596e+06	6.19013e+06	7.89217e+06	1.01327e+07	7.60225e+06
M425T212		1.12922e+07	1.37457e+07	1.21652e+07	1.03289e+07	9.84312e+06	9.48023e+06	1.20674e+07	1.1945e+07	1.20683e+07
M80T355		3.25784e+06	3.38612e+06	3.87535e+06	3.00388e+06	2.57655e+06	2.65833e+06	3.29563e+06	3.32528e+06	3.29587e+06
M480T187_4		1.6252e+06	1.92231e+06	1.68681e+06	2.70487e+06	3.01721e+06	2.15995e+06	1.7725e+06	1.70915e+06	1.77427e+06
M865T56		3.04543e+07	3.46248e+07	3.42622e+07	2.90351e+07	2.22964e+07	2.37059e+07	2.7795e+07	2.7468e+07	2.74748e+07
M773T81		1.43399e+07	1.05657e+07	1.38642e+07	9.51364e+06	8.66206e+06	7.6139e+06	9.63686e+06	9.3492e+06	9.34912e+06
M385T23		1.54261e+07	1.00865e+07	6.17197e+06	1.07237e+06	2.55085e+06	998630	3.07775e+06	3.38562e+06	2.48196e+06
M934T355_2		8.43686e+06	8.42304e+06	8.27105e+06	7.36161e+06	8.02764e+06	7.22114e+06	7.49498e+06	7.42855e+06	7.41191e+06
M1065T44		8.66416e+06	7.48771e+06	9.20291e+06	6.64614e+06	6.98011e+06	6.54472e+06	1.00467e+07	9.73014e+06	9.73073e+06
M187T180_1		626326	703721	549910	1.80087e+06	1.49088e+06	984174	1.18023e+06	1.00387e+06	1.17991e+06
M1028T355_1		1.41392e+07	1.36622e+07	1.48745e+07	1.29638e+07	1.13939e+07	1.25267e+07	1.48714e+07	1.42898e+07	1.42886e+07
M803T176_1		2.15644e+06	2.41443e+06	2.12065e+06	1.57049e+06	1.94076e+06	1.78069e+06	2.38609e+06	2.22565e+06	2.22744e+06
M229T154_1		265019	299369	298464	376518	555513	586089	325043	317467	334308
M588T180_1		336086	358210	390038	606260	634808	445268	414617	379976	387240
M1067T355		5.38593e+06	5.66251e+06	5.61523e+06	5.06441e+06	4.072e+06	4.58069e+06	5.90868e+06	5.82105e+06	5.90904e+06
M878T168		184135	422114	397345	659593	656337	534729	232927	275840	275293
M834T121		323825	263283	458054	597116	503717	649565	573456	620193	574424
M331T151		1.03024e+06	816460	1.9274e+06	2.58452e+06	2.27589e+06	2.37748e+06	2.45198e+06	2.45499e+06	2.53279e+06
M128T300		4.14415e+06	4.06982e+06	6.20117e+06	2.70282e+06	2.38185e+06	2.38305e+06	3.7001e+06	3.59752e+06	3.59763e+06
M1183T355		3.39603e+06	2.50162e+06	2.68315e+06	1.54878e+06	2.02789e+06	961719	2.17408e+06	2.32566e+06	2.1716e+06
M687T328_1		984166	1.2762e+06	1.07307e+06	1.85484e+06	1.48965e+06	1.47427e+06	1.34951e+06	1.35237e+06	1.28087e+06
M389T110		1.28948e+07	5.22943e+06	7.43687e+06	572154	1.86855e+06	267965	4.34301e+06	4.3438e+06	4.20679e+06
M174T381		2.56512e+07	2.5563e+07	3.27662e+07	2.16933e+07	1.48391e+07	1.39722e+07	2.14195e+07	2.16112e+07	2.16122e+07
M953T365		466710	484176	441366	400379	299376	255500	312530	344286	346501
M729T328		2.14169e+06	2.02146e+06	2.10714e+06	3.01772e+06	2.50917e+06	2.48216e+06	2.55893e+06	2.57e+06	2.59928e+06
M295T328_1		986353	826244	942676	1.72685e+06	1.4474e+06	1.18378e+06	1.1787e+06	1.21055e+06	1.17805e+06
M290T627		2.55466e+06	2.94416e+06	2.12518e+06	6.88774e+06	3.85261e+06	6.55425e+06	4.37108e+06	4.36851e+06	4.50935e+06
M866T176_1		441474	270472	240615	733750	812941	502184	500993	557903	558086
M277T34		8.31744e+07	8.72518e+07	5.60454e+07	1.04226e+08	1.45742e+08	1.53055e+08	1.06085e+08	1.04519e+08	1.06078e+08
M904T167		1.66823e+06	1.46823e+06	1.42622e+06	813804	1.2659e+06	1.0128e+06	1.08595e+06	1.14756e+06	1.14836e+06
M284T184		1.08806e+07	1.20007e+07	1.24046e+07	1.3257e+07	1.31069e+07	1.37421e+07	1.14838e+07	1.1482e+07	1.13732e+07
M296T482		33857.6	102865	114616	151964	178638	186914	84221.2	119951	117597
M907T155		720354	684120	1.08488e+06	470085	380333	328678	856488	839455	862971
M669T355_2		2.80515e+07	2.97654e+07	3.16684e+07	2.53837e+07	2.16239e+07	2.5887e+07	2.92459e+07	2.87423e+07	2.92496e+07
M89T221_3		6.18334e+06	1.06357e+07	8.3387e+06	1.39109e+07	1.24045e+07	1.23302e+07	8.32414e+06	8.89368e+06	8.3275e+06
M94T136		2.2305e+06	2.09858e+06	1.69555e+06	2.95184e+06	2.91187e+06	2.42829e+06	2.0138e+06	1.99702e+06	2.01381e+06
M351T149		1.43957e+06	1.00401e+06	1.65909e+06	1.86555e+06	2.42777e+06	2.33251e+06	1.55336e+06	1.62456e+06	1.62433e+06
M108T46		1.59251e+07	1.20678e+07	1.35773e+07	1.70467e+07	1.79173e+07	1.93893e+07	2.0926e+07	1.86189e+07	1.66964e+07
M145T33		1.19287e+06	1.32901e+06	1.83441e+07	2.59337e+07	2.42565e+07	2.64299e+07	2.1474e+07	2.15125e+07	2.12466e+07
M209T351		358625	302490	529253	152952	202841	152952	134269	140079	170669
M464T276		1.48161e+06	1.65305e+06	2.084e+06	1.14156e+06	693788	1.13063e+06	1.45179e+06	1.45839e+06	1.45844e+06
M228T338		1.78283e+06	2.1736e+06	1.79442e+06	2.35805e+06	2.28003e+06	2.47728e+06	2.2228e+06	2.22275e+06	2.20101e+06
M375T328		444056	490305	446639	817709	617703	613402	501485	501128	481616
M275T346		103304	266967	433041	824815	587229	587230	450678	422350	450757
M288T339		2.30847e+06	2.55395e+06	2.13797e+06	2.02556e+06	1.77875e+06	1.81537e+06	2.09843e+06	2.06368e+06	2.09845e+06
M223T355		5.79264e+08	5.53599e+08	5.87742e+08	5.2076e+08	4.91101e+08	5.39859e+08	5.70653e+08	5.7065e+08	5.68851e+08
M391T22		1.39034e+06	2.91148e+06	1.50351e+06	3.43382e+06	4.03827e+06	3.43382e+06	2.62467e+06	2.62251e+06	3.81048e+06
M922T355_2		1.26907e+07	1.21918e+07	1.2191e+07	1.16951e+07	1.12635e+07	1.05685e+07	1.20791e+07	1.20784e+07	1.22002e+07
M722T355_2		9.22807e+07	8.73494e+07	9.8211e+07	8.42793e+07	7.54398e+07	7.90704e+07	9.2566e+07	9.27597e+07	9.2759e+07
M640T181		150270	125030	138521	338189	287583	542852	347415	288414	284983
M379T218		778665	1.26906e+06	1.10383e+06	580208	633148	507282	913462	914420	1.02996e+06
M459T29		210477	2.42655e+06	330916	4.91817e+06	2.81282e+06	5.01389e+06	4.33855e+06	4.22895e+06	4.28865e+06
M857T355_1		5.15995e+07	5.08007e+07	5.53697e+07	4.88094e+07	4.30805e+07	4.44529e+07	5.37238e+07	5.43863e+07	5.43858e+07
M140T30		1.97307e+07	2.19931e+07	2.2525e+07	2.40916e+07	2.86411e+07	2.66081e+07	2.67574e+07	2.67347e+07	2.78798e+07
M683T364		2.73944e+06	2.60686e+06	2.50716e+06	2.38068e+06	2.10527e+06	1.91383e+06	2.31592e+06	2.32211e+06	2.29902e+06
M833T355_1		1.87568e+07	1.62349e+07	1.97458e+07	1.47122e+07	1.25772e+07	1.5003e+07	1.78655e+07	1.82412e+07	1.80903e+07
M815T135		3.70846e+06	3.0797e+06	2.86761e+06	2.57668e+06	1.99616e+06	2.14308e+06	2.52577e+06	2.52766e+06	2.47914e+06
M586T181		7.33826e+06	1.2169e+07	8.14333e+06	1.93156e+07	1.37248e+07	1.57842e+07	9.61587e+06	8.21364e+06	9.59421e+06
M437T184_1		1.80426e+06	2.54418e+06	1.98856e+06	3.21851e+06	2.72624e+06	2.922e+06	1.77119e+06	1.80399e+06	1.77043e+06
M830T469_2		105276	291518	266425	398340	504581	406540	267086	321758	319449
M881T355_1		3.07668e+07	3.02514e+07	3.38106e+07	2.73964e+07	2.83727e+07	2.80879e+07	2.99192e+07	3.00595e+07	3.00608e+07
M197T69		7.34559e+07	7.46118e+07	6.99991e+07	7.70798e+07	7.72696e+07	7.69773e+07	3.77321e+07	3.75819e+07	4.08315e+07
M557T155		309059	293505	330748	474531	499869	365592	391226	391518	362262
M199T48		1.2899e+07	1.00692e+07	6.27001e+06	1.45941e+07	1.82454e+07	1.77224e+07	1.72791e+07	1.72793e+07	1.75165e+07
M725T149_2		827208	1.17631e+06	725303	525252	355769	461439	654604	607309	619269
M1020T188		7.76962e+06	5.47412e+06	5.72175e+06	1.00131e+07	1.2037e+07	8.62908e+06	6.81169e+06	6.73555e+06	6.73473e+06
M360T33		2.20628e+06	1.23487e+06	2.33065e+06	4.33438e+06	4.17597e+06	2.84525e+06	3.31955e+06	3.48995e+06	3.49366e+06
M870T135		8.57046e+06	7.99388e+06	8.47613e+06	7.55566e+06	7.8458e+06	7.2237e+06	7.12847e+06	7.12849e+06	7.08846e+06
M185T108		2.11649e+07	3.01542e+07	2.45911e+07	1.44596e+07	1.16276e+07	1.84831e+07	2.37858e+07	2.31052e+07	2.31119e+07
M135T166_1		1.17658e+06	1.55044e+06	1.39125e+06	1.96307e+06	2.33903e+06	1.75136e+06	1.59184e+06	1.95609e+06	1.97198e+06
M783T355_1		4.1168e+07	4.00131e+07	4.29023e+07	3.74767e+07	3.35635e+07	3.78152e+07	4.18777e+07	4.16647e+07	4.18778e+07
M916T182		681536	334126	349588	1.64412e+06	1.4701e+06	832074	457518	561206	581816
M128T383		2.83312e+06	3.10323e+06	3.67245e+06	4.7913e+06	5.27168e+06	3.93643e+06	3.82381e+06	3.82333e+06	3.87599e+06
M367T384		457559	1.19816e+06	389022	1.44855e+06	1.4814e+06	1.82667e+06	1.44687e+06	1.4727e+06	1.44624e+06
M196T712		1.11661e+07	1.22555e+07	1.08608e+07	9.76517e+06	1.02687e+07	9.08309e+06	9.65122e+06	9.65108e+06	9.27663e+06
M229T185		8.86604e+06	1.20898e+07	9.29568e+06	7.32545e+06	6.68878e+06	6.00961e+06	9.49553e+06	9.42854e+06	9.49596e+06
M819T469_2		2.81261e+06	4.2201e+06	3.6812e+06	5.99164e+06	7.29721e+06	4.94651e+06	4.06536e+06	4.06107e+06	4.25096e+06
M648T438		95059.2	164465	87808.7	283159	273061	179520	150563	158477	150590
M242T234		2.10334e+06	3.97052e+06	1.52124e+06	4.89069e+06	4.76079e+06	6.24248e+06	3.59947e+06	3.58168e+06	3.5995e+06
M308T19		908589	703177	471439	1.15797e+06	1.04615e+06	1.11183e+06	909362	877552	878435
M589T174		779467	646402	785513	404205	615531	426083	499458	504582	544802
M1010T148		3.52969e+06	2.79225e+06	3.81665e+06	4.60439e+06	4.32004e+06	5.38895e+06	4.46172e+06	4.45583e+06	4.5089e+06
M693T412		352321	393841	291713	454245	446494	427217	423491	423815	398636
M690T355		5.95707e+06	6.39317e+06	6.59281e+06	4.98749e+06	5.32829e+06	5.79617e+06	6.85106e+06	6.97781e+06	6.97538e+06
M763T355_2		2.92555e+07	2.68351e+07	2.83578e+07	2.63405e+07	2.45042e+07	2.52657e+07	2.78425e+07	2.82564e+07	2.78418e+07
M983T173		536862	511114	358835	787706	615916	856239	818115	878368	837792
M758T354		1.15646e+07	1.05172e+07	1.17741e+07	1.3444e+07	1.82462e+07	1.57368e+07	1.37717e+07	1.49758e+07	1.49801e+07
M324T384		59318.1	135941	140012	366383	316121	194210	99665.5	108312	108329
M758T169		905330	1.80691e+06	861563	2.85086e+06	2.2224e+06	2.11733e+06	1.28111e+06	1.20703e+06	1.28137e+06
M107T192		199087	258321	180713	148772	34598.5	35193.5	176941	151299	178280
M951T355_1		6.31721e+07	6.37064e+07	6.92223e+07	6.0283e+07	5.38968e+07	5.68004e+07	6.33854e+07	6.48046e+07	6.33935e+07
M879T135		7.00007e+06	7.79331e+06	7.68281e+06	6.77032e+06	6.17107e+06	5.60031e+06	5.89657e+06	6.30123e+06	6.30128e+06
M111T421		7.47753e+06	8.63836e+06	7.34095e+06	1.74255e+07	1.1736e+07	1.20449e+07	8.73107e+06	8.63451e+06	8.7289e+06
M720T37		3.36989e+06	3.38818e+06	6.08482e+06	7.01008e+06	8.36146e+06	6.95989e+06	5.83643e+06	5.83859e+06	5.73784e+06
M342T381		836716	700901	1.00694e+06	615320	305276	211628	525159	525669	561215
M981T328		202917	244924	331589	440073	421041	352308	282499	348487	289816
M872T168		4.69662e+06	4.36235e+06	5.11142e+06	4.12292e+06	3.94567e+06	3.58086e+06	3.89911e+06	3.8655e+06	3.89922e+06
M277T220		5.99933e+07	6.90762e+07	6.68549e+07	7.71136e+07	7.60809e+07	7.20886e+07	6.6013e+07	6.83642e+07	6.83708e+07
M151T187		3.18893e+07	1.60549e+07	3.39493e+07	8.14716e+06	9.2694e+06	1.09982e+07	3.2481e+07	2.20585e+07	3.23734e+07
M887T329		56180.1	115250	60427.2	233811	141669	168109	131005	146518	146065
M437T363		714513	710253	704402	653715	557046	500899	691174	673265	691216
M220T102		3.72863e+06	5.35763e+06	4.57247e+06	6.45231e+06	1.09932e+07	1.09627e+07	9.34341e+06	9.32589e+06	7.67899e+06
M338T42		1.07229e+06	936027	766460	1.48353e+06	1.78996e+06	2.54009e+06	765190	770378	1.049e+06
M538T180		792402	791267	969407	46901.9	464881	529012	295457	355410	353560
M329T356		2.62287e+08	2.43889e+08	2.58015e+08	2.37509e+08	2.37117e+08	2.37753e+08	2.42969e+08	2.43966e+08	2.43645e+08
M329T189		386993	246683	351817	88331.8	226041	75779	330339	379849	380238
M690T31		1.01809e+06	1.12584e+06	490479	2.10458e+06	3.59282e+06	5.05159e+06	856026	873281	1.8595e+06
M1033T355_1		4.32961e+07	4.05033e+07	4.50937e+07	3.9798e+07	3.58941e+07	3.6234e+07	4.38001e+07	4.36564e+07	4.38003e+07
M796T153		1.95455e+07	1.5244e+07	2.10195e+07	9.87115e+06	1.31444e+07	1.34938e+07	1.72173e+07	1.66748e+07	1.72202e+07
M171T186_1		1.93093e+06	3.16899e+06	3.93936e+06	4.76174e+06	4.70072e+06	5.16235e+06	3.19838e+06	2.62578e+06	2.57742e+06
M188T46		3.43225e+07	4.96395e+07	4.52169e+07	2.52368e+07	1.9237e+07	3.14178e+07	2.86329e+07	3.20206e+07	3.20334e+07
M653T355		2.42162e+06	2.7524e+06	2.46838e+06	1.49177e+06	1.10798e+06	2.12792e+06	2.1139e+06	2.31983e+06	2.13003e+06
M823T328		428846	534685	687262	854420	747267	799657	699037	720132	720254
M87T31		1.41625e+08	1.37288e+08	1.2204e+08	1.62817e+08	1.68448e+08	2.057e+08	1.44669e+08	1.43173e+08	1.44674e+08
M785T328_2		2.35003e+06	2.29539e+06	2.62478e+06	2.91867e+06	3.00405e+06	2.66962e+06	2.62936e+06	2.62939e+06	2.60421e+06
M303T137		1.75299e+07	2.003e+07	1.3568e+07	1.09925e+07	1.18896e+07	1.04056e+07	1.18281e+07	1.16022e+07	1.183e+07
M667T213		200410	157259	106915	264115	257553	375384	220770	221292	202508
M523T184		1.24549e+06	2.01514e+06	1.56014e+06	2.50777e+06	2.1446e+06	2.55078e+06	1.72184e+06	1.84387e+06	1.84379e+06
M491T32		122573	1.02426e+06	359211	2.59384e+06	1.29674e+06	1.88353e+06	1.17421e+06	1.13124e+06	1.13149e+06
M365T110		512168	676463	137511	952426	1.40601e+06	974942	462050	688335	506833
M792T355_1		3.4696e+07	3.30702e+07	3.60493e+07	3.10717e+07	2.42607e+07	2.84925e+07	3.39547e+07	3.38184e+07	3.40694e+07
M907T328		132511	202821	186679	417689	303654	265734	262972	242004	240280
M283T214		3.82568e+07	1.41102e+07	4.76142e+07	4.35079e+06	2.36307e+06	593895	1.28226e+07	1.26441e+07	1.27904e+07
M842T137_2		1.39472e+08	1.23596e+08	1.23651e+08	1.15715e+08	1.09595e+08	1.0822e+08	1.1945e+08	1.1994e+08	1.19941e+08
M779T355_1		9.67959e+07	9.46572e+07	9.91951e+07	9.24576e+07	8.39158e+07	8.85063e+07	9.6621e+07	9.67952e+07	9.6511e+07
M751T83		7.20405e+06	7.62851e+06	1.13627e+07	4.51618e+06	4.38505e+06	4.99605e+06	4.83693e+06	4.83417e+06	5.08708e+06
M98T102		2.48976e+06	2.72761e+06	2.45033e+06	2.05843e+06	955943	1.60114e+06	1.22818e+06	1.24856e+06	1.46216e+06
M746T355_2		1.03888e+07	1.10524e+07	1.00458e+07	9.46322e+06	8.10473e+06	9.21106e+06	9.31276e+06	9.31344e+06	9.472e+06
M583T212		821000	772036	803954	952898	848174	969651	805004	805030	754109
M390T33		3.35716e+06	5.72076e+06	4.68648e+06	8.5502e+06	1.18846e+07	7.33218e+06	4.75627e+06	4.78408e+06	4.98766e+06
M719T136		1.85039e+06	1.47731e+06	969559	2.15562e+06	2.35057e+06	2.19927e+06	1.92701e+06	1.92359e+06	1.83245e+06
M168T338		842729	924875	609373	1.16236e+06	1.04954e+06	1.08464e+06	970099	1.07828e+06	1.00156e+06
M798T137		1.14177e+07	1.04718e+07	1.20004e+07	9.89182e+06	8.1027e+06	9.47362e+06	1.00068e+07	1.01225e+07	1.00066e+07
M298T149		158980	78963.2	110064	225885	525682	497679	384118	384243	355186
M1088T44		1.7042e+06	987722	482639	2.03753e+06	2.58949e+06	2.14155e+06	1.0777e+06	1.13585e+06	1.07698e+06
M785T328_1		1.43824e+06	1.40892e+06	1.29569e+06	1.88446e+06	1.63576e+06	1.5752e+06	1.45826e+06	1.50185e+06	1.45829e+06
M573T212		2.23543e+06	3.64645e+06	2.78074e+06	1.76576e+06	1.59992e+06	1.46107e+06	2.64884e+06	2.56642e+06	2.77552e+06
M581T364		345911	257935	195688	147312	110854	26260.9	208019	207519	191181
M854T137		1.96201e+07	2.09374e+07	2.02885e+07	1.89995e+07	1.70666e+07	1.59553e+07	1.77438e+07	1.74116e+07	1.74098e+07
M762T89		2.02364e+06	1.62046e+06	3.70433e+06	149758	353002	784676	1.52528e+06	1.68932e+06	1.68887e+06
M795T172		3.20692e+06	2.63486e+06	4.03295e+06	2.07768e+06	2.09967e+06	1.98671e+06	2.39441e+06	2.36713e+06	2.36478e+06
M743T38		1.45522e+08	1.73761e+08	1.77773e+08	2.05792e+08	2.28206e+08	1.93638e+08	1.70736e+08	1.72888e+08	1.7084e+08
M200T346		3.86257e+06	3.64467e+06	4.04784e+06	6.51898e+06	4.77135e+06	5.18142e+06	4.64501e+06	5.02568e+06	4.67874e+06
M797T472_1		274505	578657	599568	1.09303e+06	1.16177e+06	734678	573703	591908	592055
M824T355_1		2.64811e+07	2.38285e+07	2.65081e+07	2.34843e+07	1.98052e+07	2.02647e+07	2.53241e+07	2.53222e+07	2.55122e+07
M539T415		170067	171474	115167	92800.4	45742.8	95214.5	163601	177600	161335
M797T155		2.78745e+06	2.14846e+06	2.66329e+06	2.0429e+06	1.8486e+06	1.82472e+06	2.86325e+06	2.74083e+06	2.74022e+06
M267T212_2		1.00839e+07	1.47453e+07	1.20428e+07	8.74852e+06	7.92119e+06	7.52855e+06	1.14374e+07	1.14374e+07	1.13681e+07
M227T363		3.4163e+07	2.95537e+07	3.17753e+07	2.78048e+07	2.45304e+07	2.04665e+07	2.89658e+07	2.88091e+07	2.88092e+07
M215T687		5.57659e+06	5.9138e+06	6.29608e+06	4.59066e+06	4.57141e+06	5.43536e+06	5.92477e+06	5.78794e+06	5.92516e+06
M253T377_2		444975	544286	481547	775691	575274	767622	491536	451611	491381
M217T227		322367	500009	305526	1.3132e+06	713221	1.65748e+06	776861	781327	770614
M121T31		2.27303e+08	1.7115e+08	1.93166e+08	2.39322e+08	2.50611e+08	2.55276e+08	2.10436e+08	2.05752e+08	2.07597e+08
M621T338		686600	758470	570322	505631	232546	403947	450429	444745	450450
M289T471		3.94201e+07	3.8995e+07	3.73967e+07	4.30034e+07	4.03526e+07	4.13724e+07	3.82403e+07	3.77279e+07	3.77305e+07
M129T68		4.256e+06	5.45639e+06	3.29061e+06	6.92772e+06	5.82223e+06	6.65063e+06	4.48001e+06	4.48001e+06	4.54682e+06
M925T328		682290	916825	858135	1.22482e+06	1.11792e+06	992563	1.12706e+06	1.12155e+06	1.1078e+06
M843T328		691766	537052	765625	835054	898277	897383	684686	647181	685771
M248T32		2.24509e+06	1.65062e+06	2.1389e+06	3.554e+06	4.12189e+06	6.42114e+06	5.10526e+06	5.11136e+06	4.83156e+06
M127T364		1.82203e+07	1.53499e+07	1.73038e+07	1.42765e+07	1.32554e+07	1.0374e+07	1.5174e+07	1.52899e+07	1.52901e+07
M584T381		559119	577239	666648	479878	230383	377032	476470	438773	437905
M218T15		3.2931e+06	3.96965e+06	2.54525e+06	4.66446e+06	4.35599e+06	4.57385e+06	4.93049e+06	4.94775e+06	5.90503e+06
M290T153		413137	289469	255411	550860	519973	428684	404538	404477	398665
M961T32		4.58967e+06	6.15028e+06	8.23061e+06	1.28099e+07	1.2711e+07	8.73135e+06	3.69717e+06	3.672e+06	6.71098e+06
M828T355_2		1.80539e+07	1.72354e+07	1.86782e+07	1.70424e+07	1.59347e+07	1.56216e+07	1.6575e+07	1.72914e+07	1.6552e+07
M331T363		4.9171e+06	4.09886e+06	4.70998e+06	3.94278e+06	3.37087e+06	2.86365e+06	4.10843e+06	4.12049e+06	4.07433e+06
M188T233		246687	599806	606802	1.02598e+06	810571	838689	650486	602609	603463
M433T198		464839	576093	30771.9	1.61714e+06	1.70503e+06	776826	607545	616761	616660
M857T355_2		1.9365e+07	1.84449e+07	2.15176e+07	1.75569e+07	1.62707e+07	1.67117e+07	2.09573e+07	2.06322e+07	2.06327e+07
M147T216		1.77827e+07	1.63049e+07	1.75859e+07	1.8328e+07	2.05354e+07	2.04145e+07	1.66027e+07	1.65994e+07	1.70141e+07
M115T323		803141	703379	783843	523954	649040	652558	816211	836551	814348
M820T469_2		420481	594751	748483	967860	1.20361e+06	848199	597930	597967	608039
M307T148		3.95539e+06	4.48754e+06	4.64102e+06	4.94072e+06	6.3623e+06	6.27232e+06	4.69871e+06	4.69861e+06	4.80416e+06
M121T623_2		3.51593e+07	2.39008e+07	3.85759e+07	5.00491e+07	8.00766e+07	5.72466e+07	5.34079e+07	5.69767e+07	5.70075e+07
M155T101_1		7.42291e+06	9.31061e+06	9.06266e+06	5.74478e+06	5.13625e+06	7.24454e+06	1.28273e+07	1.12927e+07	1.13391e+07
M817T38		2.38323e+08	2.93766e+08	3.09384e+08	3.64191e+08	4.08028e+08	3.36219e+08	2.8776e+08	2.92647e+08	2.92648e+08
M823T65		2.18969e+07	1.38724e+07	1.27551e+07	2.42605e+07	4.21251e+07	3.48384e+07	1.81243e+07	1.81308e+07	1.77537e+07
M151T164		920815	1.73601e+06	1.01933e+06	1.97619e+06	1.96408e+06	2.0231e+06	1.39902e+06	1.43234e+06	1.43234e+06
M811T353		967909	1.26059e+06	695019	2.16686e+06	1.6079e+06	1.4951e+06	1.06491e+06	1.22801e+06	1.23375e+06
M136T99		4.9737e+06	2.56893e+07	1.08478e+07	3.12815e+07	3.28592e+07	3.22622e+07	1.20405e+07	1.44622e+07	1.74594e+07
M1171T355		4.87203e+06	4.61864e+06	5.05851e+06	4.32214e+06	4.01484e+06	4.50717e+06	4.41481e+06	4.31479e+06	4.30367e+06
M264T49		2.03012e+07	1.3374e+07	2.0555e+07	1.2907e+07	5.17324e+06	5.36988e+06	1.37452e+07	1.37217e+07	1.47359e+07
M184T31		1.37718e+07	1.26338e+07	1.4676e+07	1.62896e+07	2.184e+07	1.82845e+07	1.70009e+07	1.57885e+07	1.6989e+07
M154T422		1.5045e+07	1.08166e+07	1.27237e+07	6.50647e+06	7.32557e+06	1.01471e+07	9.7624e+06	9.72742e+06	7.50922e+06
M187T65_2		3.50828e+06	3.61583e+06	2.33337e+06	4.80439e+06	5.11438e+06	4.0814e+06	3.2553e+06	3.79383e+06	3.79232e+06
M314T416		1.55839e+06	1.30973e+06	1.51296e+06	1.15176e+06	1.28927e+06	1.10999e+06	1.60492e+06	1.60626e+06	1.47577e+06
M243T398		361272	337758	320337	239379	288588	298464	234657	303261	302395
M97T136_2		3.21641e+06	4.09584e+06	4.83137e+06	2.90198e+06	2.25257e+06	2.53478e+06	3.47833e+06	3.56153e+06	3.56369e+06
M983T146		5.39052e+06	4.95339e+06	7.93547e+06	8.67791e+06	8.68728e+06	9.95016e+06	7.79699e+06	8.04382e+06	7.79713e+06
M915T328		286387	237035	306618	461251	353058	367217	273714	245758	274603
M692T173		155670	168515	246093	76140.2	38578.7	123960	146395	127656	124934
M339T157		395709	266326	393942	127020	190487	249075	183773	182946	199760
M765T144		5.37301e+06	2.9701e+06	2.95958e+06	1.23497e+06	1.55648e+06	1.3823e+06	3.95786e+06	4.17618e+06	3.92454e+06
M265T154		2.00069e+06	2.36394e+06	1.56169e+06	2.54015e+06	2.79934e+06	2.7457e+06	1.90564e+06	1.87899e+06	1.90652e+06
M458T125		1.28698e+07	5.45614e+06	7.34273e+06	1.70418e+06	2.81975e+06	994043	4.41055e+06	4.33617e+06	4.41023e+06
M288T301		2.95027e+06	1.92659e+06	2.5185e+06	3.72064e+06	3.42386e+06	3.19196e+06	2.30487e+06	2.35102e+06	2.30488e+06
M166T247		1.71734e+06	981319	573123	1.93706e+06	2.24557e+06	2.1449e+06	1.15936e+06	1.17759e+06	1.15156e+06
M229T61		597623	1.03209e+06	1.21708e+06	3.45013e+06	2.56675e+06	5.97942e+06	2.70625e+06	2.71401e+06	2.2323e+06
M980T355_1		1.52848e+07	1.45405e+07	1.73373e+07	1.36888e+07	1.09747e+07	1.24239e+07	1.57247e+07	1.57213e+07	1.59099e+07
M93T137		1.04226e+07	8.8709e+06	9.10386e+06	8.36578e+06	7.61553e+06	7.13404e+06	8.81135e+06	8.92718e+06	8.81251e+06
M288T114		278985	467608	389064	625732	1.39669e+06	1.19889e+06	644710	749535	752308
M766T171		1.19331e+07	1.2192e+07	1.25102e+07	1.09407e+07	9.71415e+06	1.13755e+07	1.05565e+07	1.05583e+07	1.06537e+07
M624T352		759437	880024	855734	1.10539e+06	1.09027e+06	917802	288389	288918	623553
M293T512		393356	436888	551792	219891	299619	342534	324338	329721	329803
M325T250		862531	1.21021e+06	996971	707422	737418	734875	932098	977464	927915
M782T462_1		1.34355e+06	2.1982e+06	1.90595e+06	3.9091e+06	6.45324e+06	3.48533e+06	2.8265e+06	2.8152e+06	2.97314e+06
M791T365		330900	280934	207685	169165	149077	48111.5	164240	143992	144560
M453T381		179522	223817	267220	151785	102720	25352	84461.1	99804.8	100068
M1085T44		3.40757e+06	3.96435e+06	2.52258e+06	4.40681e+06	6.70703e+06	7.266e+06	3.848e+06	3.37922e+06	3.85314e+06
M524T188		1.86226e+08	1.28776e+08	1.36539e+08	2.06132e+08	2.39929e+08	1.98363e+08	1.54141e+08	1.54141e+08	1.53223e+08
M117T232		2.97162e+06	3.05817e+06	3.08305e+06	2.89539e+06	2.73641e+06	2.5432e+06	3.15756e+06	3.11732e+06	3.22178e+06
M298T346		753915	1.16883e+06	1.31593e+06	2.39288e+06	1.63543e+06	1.74552e+06	1.28662e+06	1.34106e+06	1.28636e+06
M587T184		1.59782e+06	2.09081e+06	1.37887e+06	2.2785e+06	2.36713e+06	2.27945e+06	1.34634e+06	1.34791e+06	1.3093e+06
M1115T355_1		2.20634e+07	2.02131e+07	2.21247e+07	1.98038e+07	1.79755e+07	1.93419e+07	2.13298e+07	2.1429e+07	2.13293e+07
M554T187_2		8.4432e+06	3.24291e+06	5.46269e+06	9.9565e+06	9.84629e+06	1.07166e+07	8.03232e+06	7.88816e+06	7.8935e+06
M282T315		641469	308359	934098	1.34923e+06	1.03119e+06	1.2993e+06	1.08089e+06	1.08123e+06	1.04715e+06
M705T354_2		3.85001e+06	4.55741e+06	3.73659e+06	2.63582e+06	1.72158e+06	3.27167e+06	3.08491e+06	2.87025e+06	2.95769e+06
M86T168_1		376309	419187	411982	775264	619748	504809	378331	378205	390800
M120T187		1.37522e+06	1.73872e+06	925099	2.05542e+06	2.02585e+06	2.01026e+06	1.57261e+06	1.74013e+06	1.56625e+06
M84T140		1.58061e+06	1.34667e+06	1.08685e+06	880475	801848	284179	619756	666832	666387
M741T143		9.53411e+07	7.34568e+07	5.90536e+07	4.03228e+07	4.46654e+07	4.87098e+07	5.91172e+07	5.83397e+07	5.91133e+07
M598T176		184573	250386	235403	171435	153808	166077	183493	182949	209573
M883T135		3.09344e+06	4.6677e+06	3.59038e+06	2.54669e+06	1.65191e+06	2.43141e+06	3.16534e+06	3.19776e+06	3.165e+06
M770T168		1.62837e+07	2.05031e+07	2.07545e+07	4.93188e+07	2.95662e+07	3.30392e+07	1.94957e+07	1.95657e+07	1.94958e+07
M719T364		582954	646070	655340	520648	505993	353655	507212	508100	482657
M246T31		3.35387e+06	1.70958e+06	1.40778e+06	4.3139e+06	3.68789e+06	3.95124e+06	1.44606e+06	1.28087e+06	1.43622e+06
M352T212		1.62953e+07	1.97259e+07	1.94831e+07	1.57262e+07	1.52219e+07	1.42529e+07	1.86649e+07	1.88013e+07	1.8665e+07
M779T102		1.33229e+07	1.27266e+07	1.95463e+07	1.03914e+07	7.0723e+06	5.98783e+06	1.0036e+07	1.00359e+07	1.00709e+07
M830T469_1		213897	388909	269415	637911	598487	404768	255876	266671	266630
M151T157		6.81451e+06	7.30847e+06	6.06569e+06	7.67345e+06	7.77398e+06	7.95483e+06	7.18247e+06	7.09163e+06	7.09146e+06
M798T328		265162	359675	303806	515260	372611	507250	354310	355400	378400
M141T668		1.2859e+07	1.38016e+07	1.63169e+07	6.92623e+06	5.96115e+06	1.18838e+07	1.60183e+07	1.59993e+07	1.6812e+07
M218T264		5.55563e+06	6.81747e+06	6.52871e+06	1.23035e+07	9.44417e+06	8.18821e+06	6.15872e+06	6.04326e+06	6.0425e+06
M1074T355_2		4.17966e+06	4.2393e+06	4.33323e+06	4.02576e+06	3.26848e+06	3.37176e+06	4.78753e+06	4.60806e+06	4.61166e+06
M710T355_2		7.46179e+07	7.28145e+07	8.31815e+07	6.85384e+07	6.33462e+07	6.77592e+07	7.85929e+07	7.80597e+07	7.86037e+07
M178T47		1.75324e+06	2.24071e+06	1.00179e+06	2.65325e+06	3.17501e+06	2.63614e+06	2.21197e+06	2.07115e+06	2.06574e+06
M679T175		343862	285415	311998	596849	398463	468593	338578	345440	358018
M642T212		2.15547e+06	2.40061e+06	2.68633e+06	1.98805e+06	1.9837e+06	1.67986e+06	2.36925e+06	2.39974e+06	2.39791e+06
M324T315		4.46632e+06	2.53962e+06	4.46649e+06	2.35432e+06	1.5802e+06	867004	2.32548e+06	2.35047e+06	2.32537e+06
M906T167		4.63435e+06	4.45234e+06	4.77366e+06	4.34882e+06	4.05431e+06	4.31862e+06	4.09138e+06	4.06765e+06	4.1017e+06
M335T154		465998	739715	543606	926091	922875	755264	504538	512667	543646
M320T21		1.42452e+06	7.83343e+06	3.14504e+06	1.25196e+07	9.05562e+06	9.71681e+06	8.16859e+06	8.39228e+06	8.1701e+06
M760T144_1		1.75921e+06	1.11958e+06	2.28565e+06	3.1561e+06	2.428e+06	3.23834e+06	2.24906e+06	2.26639e+06	2.29501e+06
M392T152		273334	135219	312796	407220	424552	604498	279668	298075	279434
M1098T355_2		6.33858e+06	8.35186e+06	8.45215e+06	4.63458e+06	5.79827e+06	5.85605e+06	6.60023e+06	6.60109e+06	6.17133e+06
M279T27		1.34102e+06	899557	1.75161e+06	1.94031e+06	3.2188e+06	3.52993e+06	2.56769e+06	2.37754e+06	2.64571e+06
M111T85		1.55798e+08	2.3964e+08	1.21955e+08	2.54983e+08	2.90088e+08	2.89908e+08	2.13925e+08	2.13902e+08	2.1057e+08
M130T275		1.86718e+06	1.4849e+06	1.19097e+06	829477	1.04935e+06	886743	1.51247e+06	1.42546e+06	1.428e+06
M273T23		2.42661e+06	4.94959e+06	2.42661e+06	5.16652e+06	9.24904e+06	9.59358e+06	1.0956e+06	1.23171e+06	2.42661e+06
M451T328_2		875960	790802	788114	1.56213e+06	1.27083e+06	1.01156e+06	1.0646e+06	1.0434e+06	1.06462e+06
M276T346		541247	599117	714569	993925	762459	832647	804916	752933	754546
M337T156		122252	242718	755360	1.6151e+06	786400	1.57033e+06	650697	662356	662147
M753T156		352735	351998	168338	588413	416951	584180	282222	304910	305308
M636T187		2.13791e+06	2.54834e+06	1.92119e+06	2.67444e+06	2.73565e+06	2.81705e+06	2.07144e+06	2.07357e+06	2.16877e+06
M965T328		812497	833546	920472	1.17263e+06	1.26078e+06	957155	949560	950153	923990
M315T510		6.39783e+06	6.187e+06	6.61813e+06	5.30754e+06	5.73575e+06	4.26121e+06	5.57237e+06	5.5718e+06	5.52776e+06
M790T150		1.79616e+06	2.4179e+06	2.48952e+06	1.57178e+06	1.5561e+06	1.66867e+06	1.94141e+06	2.0585e+06	1.94306e+06
M1009T355		5.2387e+07	4.79305e+07	5.356e+07	4.58913e+07	4.2466e+07	4.68987e+07	5.05938e+07	5.0594e+07	5.07309e+07
M107T288		710891	673408	774705	1.09572e+06	872243	873951	763352	764289	791999
M519T363		1.07201e+06	869498	880782	749187	718087	516731	833599	824641	833578
M128T127_1		4.50602e+07	3.82492e+07	8.17717e+07	9.91594e+06	2.26971e+07	1.22987e+07	1.72629e+07	1.693e+07	1.93105e+07
M702T172		1.23783e+06	1.57954e+06	1.37952e+06	1.11305e+06	841910	1.10463e+06	1.47609e+06	1.40122e+06	1.39999e+06
M903T355		7.20629e+07	6.80794e+07	6.98271e+07	6.64274e+07	5.78288e+07	6.23483e+07	7.13137e+07	7.13895e+07	7.13135e+07
M765T363		1.62236e+06	1.61551e+06	1.77083e+06	244625	375862	1.35851e+06	268007	258322	258231
M300T196		1.03563e+06	914978	1.19288e+06	525969	854707	376668	945496	930529	1.0121e+06
M340T292		1.58006e+06	2.00918e+06	1.63168e+06	4.04238e+06	3.3102e+06	2.30738e+06	1.59627e+06	1.59615e+06	1.61115e+06
M809T287		609120	434386	450853	239305	359845	329152	473006	491623	466420
M670T355		1.01976e+07	1.10348e+07	9.51037e+06	9.17384e+06	7.7822e+06	8.67358e+06	1.03028e+07	1.00999e+07	1.01022e+07
M111T664		2.71379e+06	2.97741e+06	3.97195e+06	4.24215e+06	4.29189e+06	4.42832e+06	4.69733e+06	5.60693e+06	4.67831e+06
M744T170		4.07312e+06	4.77373e+06	5.49774e+06	7.01121e+06	5.98881e+06	5.94119e+06	4.06264e+06	4.06329e+06	4.02626e+06
M99T21		2.80073e+07	2.6292e+07	1.64079e+07	1.22841e+07	1.28098e+07	1.43607e+07	1.21733e+07	1.24131e+07	1.19377e+07
M899T212		966110	1.14396e+06	960133	875482	808893	683905	1.02222e+06	1.02223e+06	1.06801e+06
M171T52		1.06555e+07	8.99758e+06	8.6243e+06	1.11488e+07	1.21676e+07	1.10701e+07	1.16019e+07	1.24876e+07	1.24861e+07
M92T298_1		178843	306289	243477	423629	416954	317107	499736	392091	500737
M170T156_2		314226	315943	217011	415996	528540	377792	212894	220236	213040
M603T164		519206	1.22373e+06	708941	2.64623e+06	2.05057e+06	1.36936e+06	2.13554e+06	2.13623e+06	2.18404e+06
M743T364		1.79542e+06	1.51277e+06	1.54041e+06	1.36754e+06	1.34136e+06	1.1145e+06	1.47989e+06	1.47293e+06	1.47292e+06
M185T149		2.5041e+06	3.13777e+06	2.52996e+06	2.05916e+06	2.20114e+06	2.11768e+06	1.95416e+06	2.039e+06	2.03963e+06
M1173T355		8.33113e+06	6.865e+06	8.11138e+06	6.81496e+06	5.46608e+06	5.87523e+06	7.11788e+06	6.99417e+06	6.99446e+06
M235T29		1.12811e+07	1.18144e+07	7.89518e+06	6.38783e+06	7.425e+06	6.33041e+06	1.2799e+07	1.28513e+07	1.2908e+07
M151T239		1.12416e+06	901481	1.0296e+06	3.06334e+06	1.45339e+06	2.83241e+06	1.87601e+06	1.87547e+06	1.71079e+06
M1089T44		4.10362e+06	3.62299e+06	3.11424e+06	2.44379e+06	2.64094e+06	2.98703e+06	2.35154e+06	2.36451e+06	2.18394e+06
M94T167_1		1.48894e+06	1.43792e+06	1.79957e+06	1.27963e+06	1.27439e+06	1.16873e+06	1.33115e+06	1.29595e+06	1.29622e+06
M457T127		4.38148e+07	1.90789e+07	2.48055e+07	4.59681e+06	1.14732e+07	5.99923e+06	1.55971e+07	1.50665e+07	1.55974e+07
M266T383_1		108896	55535.9	156426	212048	322228	198830	170084	175207	172982
M753T142		2.28563e+06	2.55613e+06	1.42935e+06	992936	696145	1.32664e+06	1.24497e+06	1.24501e+06	1.25853e+06
M92T176		4.67366e+06	5.0433e+06	3.10264e+06	2.65452e+06	2.45112e+06	2.65683e+06	4.07509e+06	3.90762e+06	3.92995e+06
M809T488		21357.1	166742	287462	972752	1e+06	366264	238648	238496	242311
M306T250		343704	517684	404756	246682	305770	256591	360089	360542	344212
M898T355_1		3.71842e+07	3.60882e+07	4.09131e+07	3.44826e+07	2.70342e+07	3.07247e+07	3.84038e+07	3.84636e+07	3.80283e+07
M1016T355_1		2.2765e+07	2.23532e+07	2.62633e+07	2.11804e+07	1.79879e+07	1.90974e+07	2.32454e+07	2.34407e+07	2.33129e+07
M782T37		4.00001e+06	5.03585e+06	2.86699e+06	2.43272e+06	2.14424e+06	1.26445e+06	2.71686e+06	2.71197e+06	3.01577e+06
M368T298		2.3285e+08	2.81078e+08	2.37743e+08	2.85678e+08	3.80031e+08	3.74407e+08	3.25071e+08	3.24911e+08	3.06661e+08
M353T24		4.4771e+06	3.51375e+07	1.3733e+07	3.96823e+07	4.64155e+07	4.59834e+07	2.36241e+07	2.34502e+07	2.32976e+07
M521T405		181673	183312	143575	118651	138624	131317	158207	140837	155992
M141T66		2.37403e+06	1.994e+06	1.03042e+06	2.71729e+06	3.03624e+06	3.34846e+06	2.67799e+06	2.53981e+06	2.55304e+06
M86T8		1.04398e+08	4.825e+07	6.47235e+07	1.10468e+08	2.06596e+08	2.13156e+08	9.16619e+07	4.22042e+07	4.21647e+07
M70T355		9.51686e+06	8.90027e+06	9.40892e+06	8.48204e+06	7.17718e+06	8.33796e+06	9.11515e+06	9.16356e+06	9.18712e+06
M97T412_2		535119	548141	441950	441162	366178	348796	487230	487562	503136
M225T621_2		2.20899e+07	1.82484e+07	2.656e+07	2.82146e+07	2.91478e+07	3.24022e+07	2.91195e+07	2.93958e+07	3.40022e+07
M810T488_1		224069	121555	55361.4	865965	667196	305928	183973	178924	179182
M637T412		389204	316736	438915	283624	234011	292374	368840	341751	369260
M133T328		1.21191e+06	1.13439e+06	1.24611e+06	1.55951e+06	1.40446e+06	1.30654e+06	1.42936e+06	1.44428e+06	1.42858e+06
M147T479		2.75595e+07	2.88205e+07	2.79367e+07	2.39839e+07	2.58447e+07	2.68282e+07	2.68477e+07	2.70508e+07	2.685e+07
M411T26		4.76063e+06	1.80456e+06	1.6572e+06	5.89896e+06	5.14856e+06	5.89896e+06	3.36442e+06	3.66944e+06	3.39328e+06
M93T188_1		1.74393e+06	2.3286e+06	1.94195e+06	3.1787e+06	2.66437e+06	2.46323e+06	2.25369e+06	2.20151e+06	2.19875e+06
M355T149		1.33262e+06	2.15382e+06	1.90362e+06	892454	1.17052e+06	1.15583e+06	1.32149e+06	1.35059e+06	1.35066e+06
M79T355_2		1.68756e+06	1.67235e+06	1.62465e+06	1.34216e+06	1.24172e+06	1.57082e+06	1.60348e+06	1.58258e+06	1.64373e+06
M649T327		792660	813653	530353	1.08116e+06	1.15305e+06	896709	788243	788022	763603
M1054T184		2.92825e+06	2.50122e+06	3.5757e+06	3.66367e+06	4.31378e+06	4.77329e+06	4.2877e+06	4.28709e+06	4.0751e+06
M96T586		1.62369e+06	1.61011e+06	1.7103e+06	1.4809e+06	1.43032e+06	1.58059e+06	1.63905e+06	1.639e+06	1.67126e+06
M271T346		193228	139955	325743	367463	361712	401799	234460	209047	234755
M840T177		7.93168e+06	7.67185e+06	1.01514e+07	5.38538e+06	5.95126e+06	6.89997e+06	8.39266e+06	9.8598e+06	8.53591e+06
M187T380		2.2527e+06	2.02169e+06	4.98857e+06	484394	342163	492250	2.16618e+06	2.12896e+06	2.16604e+06
M133T712		9.42168e+06	9.26289e+06	9.40118e+06	1.21161e+07	1.22402e+07	9.9451e+06	1.45155e+07	1.23166e+07	1.21578e+07
M788T365		430244	321989	391344	294392	295561	222905	410158	377570	376972
M224T152		632659	709706	621658	574350	458232	554622	640569	672584	640932
M89T64_2		1.97962e+07	1.58835e+07	1.40839e+07	6.5217e+06	1.28358e+07	9.79014e+06	1.17083e+07	1.05055e+07	1.17168e+07
M811T156		494355	678943	789686	481926	229326	304462	661676	662239	689789
M840T112		1.8823e+06	1.62613e+06	3.03357e+06	1.11695e+06	999098	653162	1.14489e+06	1.16771e+06	1.15385e+06
M414T269		129135	187821	251252	427997	280142	325838	306248	276429	307144
M211T101		4.34611e+06	6.57934e+06	5.13945e+06	7.38478e+06	8.87176e+06	1.17758e+07	6.79735e+06	6.64142e+06	6.64485e+06
M715T36		8.24432e+06	9.37063e+06	4.94898e+06	1.11721e+07	1.77067e+07	1.31192e+07	7.27184e+06	7.28842e+06	6.47176e+06
M615T412		693936	684226	697916	733192	750003	822909	685281	685087	709528
M120T67		5.27355e+07	3.84024e+07	4.46536e+07	8.9123e+07	6.30118e+07	6.31467e+07	5.54247e+07	5.59819e+07	5.54192e+07
M753T139		6.52158e+07	6.14027e+07	4.73711e+07	4.50246e+07	4.26342e+07	3.47432e+07	4.74623e+07	4.60465e+07	4.60473e+07
M267T212_4		1.04034e+07	1.24096e+07	1.0626e+07	9.84896e+06	7.14393e+06	6.51789e+06	1.01553e+07	1.01628e+07	1.0456e+07
M469T355_1		6.81746e+08	6.39964e+08	7.00203e+08	6.15832e+08	5.62047e+08	6.25163e+08	6.77444e+08	6.77459e+08	6.81055e+08
M808T169		1.03689e+06	2.10874e+06	1.14946e+06	3.28979e+06	2.58638e+06	2.22319e+06	1.52009e+06	1.52007e+06	1.49996e+06
M147T185		8.60975e+06	9.12867e+06	9.90015e+06	7.25971e+06	4.10402e+06	7.18255e+06	7.78401e+06	7.78457e+06	7.60638e+06
M657T355_1		4.23974e+08	4.10292e+08	4.34961e+08	4.02969e+08	3.64509e+08	3.91396e+08	4.26095e+08	4.267e+08	4.27397e+08
M545T609		1.62031e+06	1.01628e+06	1.52257e+06	851687	860809	905288	1.01944e+06	945901	1.0089e+06
M841T136		7.66888e+06	7.22916e+06	6.73733e+06	1.03465e+07	8.81111e+06	8.1843e+06	7.33868e+06	7.34083e+06	7.19516e+06
M582T177		1.09412e+06	891681	1.47342e+06	1.84564e+06	1.67784e+06	1.52532e+06	1.29698e+06	1.19241e+06	1.19225e+06
M192T30		6.34062e+07	5.36246e+07	5.80735e+07	6.43614e+07	6.98723e+07	6.74636e+07	5.84253e+07	5.60932e+07	5.84187e+07
M834T138		8.85395e+06	6.15454e+06	1.0564e+07	3.67052e+06	5.94478e+06	3.88099e+06	3.97868e+06	1.99898e+06	3.93039e+06
M561T192		1.39122e+06	1.45335e+06	1.57624e+06	1.66235e+06	1.98131e+06	1.70709e+06	1.45169e+06	1.45161e+06	1.43669e+06
M757T50		8.4852e+06	1.18648e+07	1.32385e+07	7.38707e+06	7.53833e+06	7.03859e+06	1.0147e+07	1.0147e+07	9.62482e+06
M83T180		937035	972558	934168	1.00421e+06	1.05154e+06	982701	960029	862484	951348
M473T129		7.88669e+06	4.58444e+06	2.78954e+06	1.19454e+06	1.08442e+06	706245	4.44513e+06	3.88072e+06	3.87273e+06
M738T156		7.84276e+07	6.69498e+07	9.12776e+07	6.40433e+07	5.04564e+07	5.62689e+07	8.61228e+07	8.61225e+07	8.55841e+07
M356T42		962283	1.68607e+06	1.20223e+06	1.86727e+06	3.53022e+06	2.74266e+06	952086	971642	1.22295e+06
M976T188		2.6199e+06	2.31485e+06	1.40004e+06	3.71699e+06	3.46131e+06	2.83475e+06	2.47637e+06	2.54883e+06	2.47791e+06
M745T136		3.44917e+06	3.27534e+06	1.75921e+06	4.49372e+06	4.54848e+06	4.02504e+06	3.37269e+06	3.37147e+06	3.31775e+06
M357T161_1		3.91229e+06	3.68196e+06	3.8476e+06	3.41612e+06	3.67739e+06	3.51106e+06	3.93101e+06	4.04366e+06	3.95025e+06
M775T355_2		6.78155e+07	6.69132e+07	7.06098e+07	6.41467e+07	5.65386e+07	6.3164e+07	6.75967e+07	6.86964e+07	6.75878e+07
M181T677		2.47785e+07	1.49058e+07	2.59706e+07	8.90023e+06	1.3044e+07	1.30362e+07	7.42816e+06	7.80523e+06	7.63867e+06
M772T85		4.66153e+06	3.19607e+06	2.24966e+06	1.44229e+06	1.69591e+06	1.06887e+06	2.53902e+06	2.62727e+06	2.54023e+06
M161T328_1		336776	216129	287470	348475	446202	414588	323160	337865	322607
M368T214		1.31966e+06	447807	1.72077e+06	103823	51508.8	244733	327036	327093	305106
M85T65		7.42468e+06	4.73853e+06	2.6892e+06	1.05431e+06	1.74512e+06	582650	2.17641e+06	2.12904e+06	2.12919e+06
M91T355		5.46121e+06	4.65721e+06	4.91191e+06	4.42352e+06	3.8362e+06	4.3387e+06	4.7314e+06	4.68631e+06	4.68664e+06
M571T239		735298	574217	467137	922755	857219	749660	824682	808107	808093
M180T297		2.55558e+06	2.73961e+06	3.4668e+06	2.35618e+06	1.43435e+06	1.85249e+06	2.71933e+06	2.78813e+06	2.78701e+06
M169T30		5.39617e+07	4.88823e+07	5.08507e+07	6.02633e+07	5.56994e+07	6.7117e+07	5.17441e+07	5.00297e+07	5.17487e+07
M848T355_2		1.04842e+07	1.0141e+07	9.89227e+06	9.09649e+06	7.63241e+06	9.30865e+06	1.01921e+07	9.98849e+06	9.85716e+06
M559T364		295511	194863	332127	188336	108163	30714.8	183367	201885	182380
M261T167		364645	319930	1.83954e+06	2.78323e+06	1.94458e+06	2.28138e+06	1.73336e+06	1.73522e+06	1.08725e+06
M874T36		8.58404e+06	6.44027e+06	1.23005e+07	5.72517e+06	2.63608e+06	3.13381e+06	6.83629e+06	6.91476e+06	6.9704e+06
M341T472		615626	733417	774120	858639	850454	813310	828577	828093	839214
M786T139		2.9517e+06	4.08984e+06	3.44072e+06	6.92188e+06	5.23478e+06	4.56642e+06	3.71238e+06	3.47119e+06	3.4773e+06
M689T355_1		5.41013e+07	5.31922e+07	6.03779e+07	4.9069e+07	4.28855e+07	5.00619e+07	5.27819e+07	5.278e+07	5.25572e+07
M789T143		3.44182e+06	2.33756e+06	2.93441e+06	1.9506e+06	2.16734e+06	1.96422e+06	2.57398e+06	2.44598e+06	2.44873e+06
M133T418_1		3.31564e+06	2.15578e+06	2.84583e+06	1.88091e+06	1.87128e+06	1.85241e+06	2.12441e+06	2.18714e+06	2.12689e+06
M283T417		3.70481e+06	3.67112e+06	3.88309e+06	3.29137e+06	3.53026e+06	2.92521e+06	3.31123e+06	3.3114e+06	3.36516e+06
M807T80		3.25e+06	2.51038e+06	4.32559e+06	1.31383e+06	1.9218e+06	2.15348e+06	2.56943e+06	2.62417e+06	2.58902e+06
M240T31_1		8.25665e+06	9.85829e+06	9.07796e+06	1.03777e+07	1.14865e+07	1.02291e+07	9.40397e+06	9.62878e+06	9.63111e+06
M633T389		1.02462e+06	899922	870848	677155	605780	839590	867430	868619	752706
M907T175		622335	760435	587982	524216	511902	391452	504664	410696	410121
M365T212		344607	612549	436428	263619	207497	270825	323258	336182	330842
M853T36		9.38082e+06	1.12245e+07	9.8771e+06	8.78358e+06	5.29467e+06	7.17589e+06	8.84958e+06	8.74454e+06	8.74551e+06
M232T28		2.14604e+07	1.7337e+07	2.12521e+07	2.47567e+07	2.98926e+07	2.38901e+07	2.2613e+07	2.31583e+07	2.31635e+07
M777T328		397219	455398	293039	488656	514121	548747	442681	410096	410357
M821T355		1.44237e+08	1.31321e+08	1.39863e+08	1.29227e+08	1.14298e+08	1.25073e+08	1.39801e+08	1.39799e+08	1.38782e+08
M509T355_1		2.5272e+08	2.44823e+08	2.55954e+08	2.3419e+08	2.21986e+08	2.42599e+08	2.47305e+08	2.48156e+08	2.48158e+08
M845T355_1		1.12786e+08	1.08582e+08	1.18985e+08	1.07097e+08	9.58056e+07	1.01861e+08	1.13049e+08	1.13421e+08	1.12765e+08
M359T338		815974	723159	619163	574353	419690	561082	576420	563777	576403
M96T136_2		3.44989e+06	1.92888e+06	2.45336e+06	1.32999e+06	1.45268e+06	1.46424e+06	1.93407e+06	1.93325e+06	1.87286e+06
M796T472		234468	896680	687325	1.24204e+06	1.43097e+06	999934	808599	856235	856333
M869T85		5.35712e+06	1.06037e+07	2.57975e+06	1.34873e+07	1.36531e+07	1.12225e+07	1.04191e+07	1.02883e+07	1.02872e+07
M271T78		8.70799e+06	6.27644e+06	4.80575e+06	8.63969e+06	1.35237e+07	1.28491e+07	1.54131e+07	1.45275e+07	1.53463e+07
M188T181		630797	837637	883483	2.83317e+06	1.15983e+06	2.73604e+06	1.54316e+06	1.54409e+06	1.45647e+06
M654T68		504273	2.76324e+06	1.10222e+06	9.23487e+06	3.79849e+06	5.34137e+06	2.67723e+06	2.85348e+06	2.68549e+06
M783T355_2		1.55117e+07	1.3817e+07	1.61656e+07	1.39008e+07	1.20804e+07	1.15669e+07	1.39681e+07	1.38227e+07	1.38215e+07
M868T136_1		1.45469e+07	1.33548e+07	1.01806e+07	1.68964e+07	1.79237e+07	1.52943e+07	1.36178e+07	1.3398e+07	1.35653e+07
M771T155		3.73436e+07	4.17418e+07	4.84192e+07	3.55592e+07	3.29357e+07	3.20675e+07	3.76897e+07	3.76907e+07	3.71307e+07
M86T137_2		4.03472e+06	3.9593e+06	4.84092e+06	5.46743e+06	5.45618e+06	4.78517e+06	3.8176e+06	3.85137e+06	3.81742e+06
M236T382		206228	141429	211126	263096	478459	346754	344755	334379	334545
M358T346		167575	219030	214994	161061	154963	152718	187663	176186	175104
M280T34		2.11357e+08	2.28322e+08	1.27888e+08	2.43683e+08	3.69506e+08	3.72622e+08	2.42553e+08	2.43107e+08	2.43106e+08
M754T142		1.24844e+06	848318	1.67359e+06	696380	187442	616989	634661	637294	517048
M105T674		4.78167e+06	5.06336e+06	4.642e+06	6.92049e+06	5.52062e+06	5.68606e+06	5.31956e+06	4.58622e+06	4.60328e+06
M710T174		2.17299e+06	1.46042e+06	2.02367e+06	1.34621e+06	1.06089e+06	1.36171e+06	1.75732e+06	1.68422e+06	1.6486e+06
M452T328		127200	99806.1	64462.7	272427	168042	165460	177113	199485	178263
M873T36		1.24461e+07	1.40664e+07	2.2148e+07	1.04047e+07	3.22498e+06	6.02734e+06	8.00989e+06	7.93239e+06	6.57547e+06
M871T175		830955	302758	344082	962736	1.01041e+06	881132	699784	704304	619533
M763T373		4.27208e+06	4.98622e+06	4.16079e+06	3.26366e+06	3.53672e+06	3.98264e+06	3.02057e+06	3.00512e+06	2.15691e+06
M138T708		3.45619e+07	3.20949e+07	7.85953e+06	6.71947e+07	4.04822e+07	5.87501e+07	8.08663e+07	1.19702e+08	8.40946e+07
M699T88		2.47207e+07	1.8602e+07	4.01575e+07	8.98638e+06	9.84626e+06	1.29803e+07	1.95468e+07	2.01491e+07	2.015e+07
M730T355_1		3.86413e+07	3.66252e+07	4.28681e+07	3.49414e+07	2.97446e+07	3.41019e+07	3.76224e+07	3.76226e+07	3.7978e+07
M133T164		6.74636e+06	3.73664e+06	5.87951e+06	3.11613e+06	3.26153e+06	1.24881e+06	1.49887e+06	1.71071e+06	1.49976e+06
M811T153		791551	455469	608526	1.0689e+06	828469	1.32197e+06	521431	471164	518983
M231T64		5.09194e+06	5.97818e+06	233226	2.36929e+07	9.9655e+06	1.32717e+07	4.5883e+06	4.98617e+06	4.99129e+06
M528T182		1.21465e+08	1.15949e+08	1.06569e+08	1.06675e+08	8.47875e+07	9.04343e+07	1.0832e+08	1.08276e+08	1.09729e+08
M982T150		1.07577e+06	1.46644e+06	1.19441e+06	1.63601e+06	1.81381e+06	1.47749e+06	1.19878e+06	1.41253e+06	1.41283e+06
M566T188		2.25405e+06	2.23839e+06	1.55975e+06	2.61818e+06	3.2372e+06	4.16491e+06	2.21753e+06	2.16652e+06	2.21703e+06
M530T164		1.05615e+07	1.04071e+07	1.09031e+07	1.65962e+07	1.3693e+07	1.20665e+07	1.60664e+07	1.83381e+07	1.62505e+07
M656T66		813691	1.58691e+06	817130	8.01139e+06	4.56497e+06	1.50905e+07	3.0501e+06	3.2462e+06	3.24939e+06
M197T153_1		1.69531e+06	2.19519e+06	2.34259e+06	1.52385e+06	1.64201e+06	1.48208e+06	1.60867e+06	1.62362e+06	1.62858e+06
M742T355_1		5.05316e+07	5.08796e+07	5.63263e+07	4.88308e+07	4.55484e+07	4.68128e+07	5.27763e+07	5.30375e+07	5.27759e+07
M905T155		450074	397017	344944	324702	209821	296335	402887	402697	392618
M795T156		3.41468e+06	3.23365e+06	5.62696e+06	2.33955e+06	1.47466e+06	2.09201e+06	3.25237e+06	3.24986e+06	3.28609e+06
M797T39		594697	221367	766211	1.39499e+06	3.64479e+06	1.98137e+06	1.02294e+06	1.02369e+06	1.11846e+06
M292T257		236976	322928	298673	191230	171736	239688	164375	167793	164795
M877T355_1		2.57609e+07	2.70266e+07	2.80813e+07	2.43895e+07	2.35962e+07	2.57206e+07	2.68826e+07	2.69904e+07	2.69903e+07
M869T120		1.5576e+07	1.91956e+07	1.15425e+07	8.41256e+06	1.04745e+07	9.48614e+06	1.15488e+07	1.14714e+07	1.15488e+07
M923T133		1.38245e+06	1.16324e+06	1.25253e+06	1.95563e+06	1.44161e+06	1.66868e+06	1.4526e+06	1.37109e+06	1.4477e+06
M583T184_2		5.57463e+07	7.64267e+07	5.21964e+07	7.87805e+07	8.63974e+07	8.0986e+07	5.787e+07	5.78721e+07	5.74908e+07
M765T153_2		5.66699e+06	9.20754e+06	6.71277e+06	4.01091e+06	3.89036e+06	5.00483e+06	5.50944e+06	5.6493e+06	5.65325e+06
M1045T355_1		1.71658e+07	1.99511e+07	2.07679e+07	1.72689e+07	1.39103e+07	1.5239e+07	1.91009e+07	1.87537e+07	1.90991e+07
M847T148		7.02236e+06	6.28037e+06	6.0424e+06	7.41975e+06	9.70474e+06	8.04022e+06	5.15253e+06	4.99111e+06	5.16742e+06
M715T355_2		5.96707e+07	5.48615e+07	6.21131e+07	5.31119e+07	4.61296e+07	5.29206e+07	5.89462e+07	5.83445e+07	5.83428e+07
M328T584		924350	663787	661390	1.39187e+06	1.58385e+06	932040	1.31556e+06	1.22289e+06	1.31163e+06
M1012T355_2		1.63538e+06	2.23996e+06	2.14485e+06	1.67765e+06	1.26688e+06	1.16072e+06	1.73551e+06	1.69063e+06	1.68935e+06
M840T355_1		2.54904e+07	2.505e+07	2.62469e+07	2.33986e+07	2.4889e+07	2.41689e+07	2.57202e+07	2.61198e+07	2.57261e+07
M441T609		2.84446e+06	4.54289e+06	4.70816e+06	2.74073e+06	2.38889e+06	2.08467e+06	5.40103e+06	5.77626e+06	5.14692e+06
M820T469_1		1.20126e+06	2.09961e+06	1.65451e+06	2.50267e+06	3.38142e+06	2.32612e+06	1.88096e+06	1.87815e+06	1.92948e+06
M148T31		6.17169e+07	5.4564e+07	5.66814e+07	6.12955e+07	6.88291e+07	7.06476e+07	6.13623e+07	6.13784e+07	6.19743e+07
M305T355_2		1.20688e+09	1.13357e+09	1.24446e+09	1.09827e+09	1.02763e+09	1.1221e+09	1.18628e+09	1.19161e+09	1.19162e+09
M633T355		2.27485e+08	2.12185e+08	2.26505e+08	2.06946e+08	1.8402e+08	2.05601e+08	2.27399e+08	2.27406e+08	2.28653e+08
M155T31		1.13533e+07	1.15117e+07	8.71816e+06	1.20346e+07	1.55185e+07	1.54819e+07	1.25794e+07	1.42299e+07	1.25392e+07
M126T182		3.04681e+06	3.37766e+06	3.47641e+06	3.80484e+06	3.80044e+06	3.5308e+06	3.09375e+06	3.18892e+06	3.09454e+06
M993T355		5.3816e+06	5.66715e+06	6.53142e+06	5.20426e+06	4.72617e+06	4.57801e+06	5.28616e+06	5.31793e+06	5.5937e+06
M727T141		4.1462e+07	3.58539e+07	4.57394e+07	3.5854e+07	3.07145e+07	2.94722e+07	3.13087e+07	3.13079e+07	3.16654e+07
M883T328_1		785220	721580	878877	880915	953169	1.00653e+06	822543	822539	840152
M184T690		3.05056e+07	1.9703e+07	2.38842e+07	1.64143e+07	1.76401e+07	1.45938e+07	1.72605e+07	1.74157e+07	1.89421e+07
M686T156		1.33046e+07	1.35893e+07	1.42171e+07	1.30555e+07	1.03154e+07	1.09818e+07	1.40982e+07	1.41231e+07	1.40982e+07
M742T143		4.42289e+07	3.55044e+07	2.76413e+07	2.11035e+07	2.51395e+07	2.27322e+07	2.81345e+07	2.81294e+07	2.82417e+07
M302T266		1.80646e+06	1.91045e+06	2.00362e+06	2.00283e+06	2.16578e+06	2.15745e+06	1.86132e+06	1.80415e+06	1.80262e+06
M299T281		5.75927e+06	5.58804e+06	5.37942e+06	5.07747e+06	5.15132e+06	4.36219e+06	5.17021e+06	5.17012e+06	5.12748e+06
M963T328		627051	676303	346335	927477	732754	978145	679189	686391	686374
M187T31		1.0754e+07	1.27172e+07	1.17462e+07	6.27313e+07	5.90007e+07	1.99523e+07	2.44318e+07	2.21266e+07	2.18747e+07
M992T356		2.69966e+07	2.51483e+07	2.88888e+07	2.46681e+07	2.11767e+07	2.35785e+07	2.70804e+07	2.70794e+07	2.66463e+07
M789T364		712991	484170	660207	462895	437764	322095	474045	474044	472235
M138T195		315438	343698	274170	621388	464667	936306	472959	485085	484645
M71T176		4.54442e+07	4.74942e+07	4.80302e+07	4.40279e+07	4.37725e+07	4.56022e+07	4.72817e+07	4.7278e+07	4.76274e+07
M660T355_1		4.26332e+07	4.17733e+07	4.09765e+07	4.02261e+07	3.95368e+07	4.08621e+07	4.15958e+07	4.17159e+07	4.15964e+07
M101T19		1.32102e+08	1.32939e+08	1.51009e+08	1.18834e+08	1.24863e+08	1.03425e+08	1.13805e+08	1.11781e+08	1.11774e+08
M266T49		763626	703664	1.10711e+06	430736	589409	138294	510169	602856	610689
M848T137		8.0058e+07	6.96874e+07	6.59899e+07	9.1055e+07	9.07798e+07	7.89443e+07	7.49176e+07	7.36286e+07	7.36225e+07
M99T412		5.26911e+07	5.06346e+07	5.003e+07	4.96195e+07	4.7084e+07	4.55949e+07	4.96998e+07	4.95912e+07	4.97268e+07
M269T114		1.1662e+06	424160	683081	1.2048e+06	2.87741e+06	3.03591e+06	1.21612e+06	1.37314e+06	1.37145e+06
M283T154		386160	361679	186759	431934	543172	508759	356598	381764	377932
M267T21_2		7.43395e+06	8.79707e+06	7.43554e+06	988849	6.55485e+06	129159	6.01815e+06	5.93181e+06	3.93868e+06
M777T36		3.39207e+07	3.39732e+07	3.19852e+07	4.58798e+07	4.26619e+07	3.5532e+07	3.37032e+07	3.36946e+07	3.35634e+07
M536T383		127433	119713	268349	355521	662234	363465	273659	216549	274107
M1074T355_1		1.14257e+07	1.27977e+07	1.48112e+07	1.04173e+07	9.30568e+06	1.08859e+07	1.2846e+07	1.30277e+07	1.30282e+07
M947T135		730463	1.13657e+06	1.28139e+06	1.58365e+06	2.30159e+06	1.54925e+06	1.55439e+06	1.58629e+06	1.70208e+06
M825T212		408056	743193	524652	327570	289201	294027	531014	531150	569807
M698T38		1.02401e+07	1.42095e+07	1.02835e+07	1.42584e+07	1.78922e+07	1.56363e+07	9.7398e+06	1.04781e+07	1.04899e+07
M808T356		2.9804e+06	2.6771e+06	3.75575e+06	3.99505e+06	3.83664e+06	4.17549e+06	2.98825e+06	3.54921e+06	3.53749e+06
M171T355		8.50602e+06	9.62421e+06	9.61814e+06	1.3652e+07	1.1559e+07	1.04091e+07	9.19939e+06	9.02696e+06	9.02592e+06
M133T682		4.83089e+07	4.60362e+07	4.65931e+07	1.05533e+07	3.52315e+07	3.35577e+07	3.16104e+07	3.29161e+07	3.29167e+07
M964T167		459620	302778	743346	118318	143554	221754	134005	122819	102514
M242T31		5.11605e+06	1.67139e+06	3.00093e+06	7.12973e+06	6.70549e+06	5.06427e+06	3.57442e+06	3.31823e+06	3.35343e+06
M824T355_2		9.71955e+06	9.33046e+06	1.03252e+07	8.70893e+06	7.36677e+06	8.93087e+06	9.64816e+06	9.64103e+06	9.8403e+06
M147T152		1.98477e+07	2.30642e+07	2.0625e+07	1.61644e+07	1.75655e+07	1.94168e+07	1.96546e+07	1.9675e+07	2.00086e+07
M157T647		2.48229e+07	2.66015e+07	1.83471e+07	1.61854e+07	1.77318e+07	1.61715e+07	1.74059e+07	1.73005e+07	1.71299e+07
M408T26		918548	1.94836e+06	544505	4.90632e+06	4.57233e+06	1.90144e+06	1.30516e+06	1.37567e+06	1.30343e+06
M282T588		455109	631992	465034	226671	425222	245968	377285	298823	375676
M195T317_2		360106	382959	468300	581892	456068	581404	405444	405929	429476
M341T518		324418	498375	532232	314768	183652	279449	303895	313429	303748
M207T363		534429	427183	438460	408669	274445	229416	405907	419161	406366
M253T668		6.2967e+06	5.4607e+06	5.44846e+06	5.22576e+06	4.68642e+06	4.80963e+06	5.06952e+06	5.17564e+06	5.06981e+06
M259T381		5.14444e+06	5.45228e+06	7.08418e+06	4.91385e+06	3.27735e+06	2.94891e+06	4.56685e+06	4.56679e+06	4.60782e+06
M619T234		1.13751e+07	9.14612e+06	1.37023e+07	1.81084e+07	1.80273e+07	1.34913e+07	1.26497e+07	1.26499e+07	1.26875e+07
M273T24		2.44352e+06	640285	472821	2.60345e+06	2.95008e+06	2.89662e+06	2.42429e+06	2.39649e+06	1.71022e+06
M378T260		2.29208e+06	1.21986e+06	1.27543e+06	726773	664561	726773	782473	763537	763360
M853T148		1.91743e+06	1.78233e+06	2.24096e+06	1.65078e+06	1.45414e+06	1.67003e+06	1.84093e+06	1.84093e+06	1.84406e+06
M190T306		105381	255480	336203	977246	562745	463988	387906	359943	361868
M213T624		3.10606e+07	1.62741e+07	4.3845e+07	5.1395e+07	5.5661e+07	4.75097e+07	4.8874e+07	5.36279e+07	5.37171e+07
M428T214		3.07775e+06	3.08066e+06	2.5238e+06	2.14506e+06	2.54246e+06	2.33298e+06	2.74661e+06	2.52717e+06	2.74607e+06
M175T130		1.5219e+07	1.42275e+07	1.47969e+07	1.02785e+07	1.36891e+07	1.239e+07	1.4585e+07	1.50622e+07	1.81698e+07
M267T275		7.43225e+06	5.51047e+06	8.05968e+06	8.81537e+06	8.77213e+06	9.65154e+06	8.25237e+06	8.28991e+06	8.28664e+06
M309T276		301175	245004	480117	145371	117765	195970	299891	278824	278784
M495T342		126805	150658	111110	158531	261747	211455	130901	131568	143695
M253T48		1.18289e+06	1.5688e+06	532755	1.73837e+06	1.9045e+06	2.41277e+06	1.85755e+06	1.90733e+06	1.85862e+06
M411T356		4.21817e+08	4.10166e+08	4.30415e+08	4.02605e+08	3.92603e+08	4.09309e+08	4.08841e+08	4.10408e+08	4.09203e+08
M255T155		3.01642e+06	3.26339e+06	2.33793e+06	3.41999e+06	3.72316e+06	3.70608e+06	2.9695e+06	2.86389e+06	2.96865e+06
M83T34		1.33038e+06	1.36471e+06	1.72975e+06	3.86524e+06	2.95613e+06	7.02702e+06	2.06788e+06	1.83544e+06	1.83482e+06
M333T180		617893	528353	521133	424919	505404	424919	341844	340894	314801
M283T272		162237	574127	413230	767712	680283	1.17715e+06	447749	447445	466589
M126T705		5.86217e+06	5.70512e+07	3.97728e+07	8.37438e+07	6.4126e+07	7.69314e+07	8.2117e+07	9.53323e+07	1.00769e+08
M213T532		623491	628649	657788	553936	598340	607875	668168	668093	643087
M770T154		6.53372e+06	8.90623e+06	8.70304e+06	1.57027e+07	1.07286e+07	1.11132e+07	9.38525e+06	9.29494e+06	9.38464e+06
M443T349		198701	253244	301543	353442	314869	326181	273869	271108	271041
M550T338		279596	266232	305808	262314	168691	185812	250121	239240	249862
M173T512		4.01046e+07	3.09374e+07	3.83729e+07	3.00727e+07	2.95652e+07	2.80215e+07	2.90286e+07	2.8576e+07	2.82601e+07
M159T56		1.10257e+06	762749	478303	1.58074e+06	1.12381e+06	1.32679e+06	671441	590663	597928
M236T28		1.17198e+06	881461	3.12306e+06	4.4474e+06	3.57116e+06	3.17654e+06	5.47749e+06	4.67316e+06	5.35267e+06
M297T29_1		1.88956e+07	1.95125e+07	1.89037e+07	1.48827e+07	1.83818e+07	1.42819e+07	1.81006e+07	1.81016e+07	1.83784e+07
M455T218		1.07693e+06	1.18981e+06	758123	506326	735407	678383	850108	824796	852005
M235T285		1.92989e+06	1.20418e+06	828054	435371	120812	679248	816040	816851	833093
M771T137		2.50572e+06	3.44024e+06	3.11876e+06	4.2176e+06	5.4974e+06	3.76872e+06	2.95538e+06	2.95526e+06	3.00452e+06
M781T462		1.9898e+06	3.29921e+06	3.09941e+06	5.21779e+06	9.092e+06	4.81211e+06	3.29645e+06	3.32351e+06	3.3365e+06
M1086T355_1		1.24706e+07	1.22232e+07	1.25218e+07	1.18193e+07	9.4729e+06	1.07616e+07	1.41675e+07	1.36406e+07	1.36368e+07
M946T106		5.87943e+06	5.83776e+06	5.94678e+06	5.80555e+06	5.39531e+06	5.51367e+06	6.41267e+06	6.1223e+06	6.12689e+06
M369T512		193478	208302	383802	108196	103442	113229	136013	143587	116590
M841T212		4.55361e+06	7.89941e+06	5.35547e+06	3.93193e+06	3.12586e+06	2.67255e+06	5.2614e+06	5.30831e+06	5.30789e+06
M847T212		1.45133e+06	2.54739e+06	2.15148e+06	1.33665e+06	1.28299e+06	803406	1.75914e+06	1.75553e+06	1.83932e+06
M212T692		1.27333e+07	1.29149e+07	1.33246e+07	1.18872e+07	1.26947e+07	1.21819e+07	1.25845e+07	1.25905e+07	1.33057e+07
M862T56		1.95305e+07	1.48171e+07	1.29933e+07	1.25407e+07	8.60891e+06	8.48422e+06	1.27986e+07	1.24432e+07	1.24618e+07
M1038T356_1		3.39349e+06	4.34118e+06	4.74052e+06	3.39635e+06	2.95183e+06	2.3069e+06	3.70365e+06	3.6959e+06	3.61022e+06
M661T363		1.18256e+06	1.42562e+06	1.58015e+06	1.18523e+06	1.04524e+06	966832	1.26209e+06	1.2812e+06	1.26305e+06
M637T148		428563	1.76011e+06	101104	1.69675e+06	2.31243e+06	2.47433e+06	1.00493e+06	1.14149e+06	1.138e+06
M751T355_2		5.49378e+07	5.4557e+07	6.03343e+07	5.04956e+07	4.07147e+07	5.05051e+07	5.47768e+07	5.41616e+07	5.41577e+07
M627T69		3.08383e+07	5.9643e+07	4.92725e+07	1.49784e+08	8.04197e+07	2.22338e+08	7.40861e+07	7.59519e+07	7.59717e+07
M841T56		1.20732e+07	6.69002e+06	6.63122e+06	1.30335e+07	1.32786e+07	1.26411e+07	8.66045e+06	8.78139e+06	8.66095e+06
M1116T355		5.31467e+06	5.0074e+06	6.007e+06	4.84625e+06	4.37584e+06	4.67268e+06	5.49495e+06	5.49521e+06	5.64718e+06
M768T328		320185	301960	369853	600029	495092	384814	456693	433440	444972
M226T202_2		1.08594e+06	1.47333e+06	1.26904e+06	1.67508e+06	1.51542e+06	2.01122e+06	1.40042e+06	1.42462e+06	1.42463e+06
M71T221		1.59445e+07	2.19677e+07	2.00446e+07	3.02826e+07	2.38986e+07	2.41784e+07	2.00766e+07	2.01154e+07	2.01153e+07
M80T45		6.17343e+07	3.12827e+07	3.67136e+07	2.60294e+07	1.56185e+07	5.69262e+06	3.52572e+07	3.66277e+07	3.66283e+07
M943T355_2		1.4326e+07	1.51383e+07	1.38596e+07	1.36336e+07	1.16699e+07	1.29209e+07	1.49105e+07	1.47317e+07	1.47332e+07
M372T32		2.11609e+06	2.78632e+06	2.56437e+06	1.83738e+06	2.06938e+06	2.00609e+06	2.79562e+06	3.10498e+06	2.79694e+06
M200T192		4.90451e+06	4.45479e+06	4.99576e+06	3.93821e+06	3.26107e+06	4.40019e+06	4.32484e+06	4.02083e+06	4.31316e+06
M917T134		4.56253e+06	1.80674e+06	3.24313e+06	1.23542e+06	1.03277e+06	1.39273e+06	1.96761e+06	1.89646e+06	1.8877e+06
M181T57		6.4237e+06	6.88907e+06	7.73051e+06	5.93299e+06	6.29977e+06	5.65537e+06	5.80208e+06	6.29055e+06	6.28549e+06
M111T550		2.16415e+07	2.23599e+07	1.179e+07	1.22328e+07	8.68444e+06	7.4711e+06	1.43698e+07	1.59226e+07	1.44024e+07
M94T355		4.01873e+06	3.70242e+06	3.87647e+06	3.7328e+06	3.36209e+06	3.38941e+06	3.99484e+06	3.92353e+06	4.05527e+06
M1017T355		5.43745e+06	5.9906e+06	5.08555e+06	4.74462e+06	3.68084e+06	4.78142e+06	4.56702e+06	4.56485e+06	4.45911e+06
M166T33		2.52265e+06	3.35958e+06	1.91157e+06	3.22742e+06	5.26699e+06	4.85465e+06	3.65381e+06	3.79078e+06	3.49817e+06
M1052T186		2.35817e+06	2.11751e+06	2.48749e+06	2.51647e+06	3.05477e+06	2.79372e+06	3.19551e+06	3.19543e+06	3.14741e+06
M739T355		2.52681e+08	2.37576e+08	2.53836e+08	2.35394e+08	2.03591e+08	2.25521e+08	2.50645e+08	2.51871e+08	2.50644e+08
M227T388		3.52759e+06	2.23716e+06	3.03438e+06	2.31339e+06	1.49402e+06	1.6455e+06	2.54904e+06	2.45175e+06	2.44961e+06
M843T37		9.53957e+07	7.83022e+07	8.35808e+07	7.37117e+07	7.36291e+07	7.24583e+07	7.803e+07	7.90776e+07	7.90936e+07
M97T138		817298	1.04671e+06	1.02744e+06	734010	544912	812695	747586	747195	775067
M96T137		5.44461e+06	4.5358e+06	5.36208e+06	6.43424e+06	6.34752e+06	5.54895e+06	5.34294e+06	5.41904e+06	5.34312e+06
M126T661		5.79438e+07	9.16384e+07	7.0618e+07	2.76205e+07	5.33478e+07	4.69284e+07	9.46267e+07	7.66024e+07	9.58609e+07
M221T16		5.37818e+06	2.16664e+07	6.01933e+06	2.35868e+07	2.53076e+07	2.36381e+07	1.91053e+07	1.91672e+07	8.84219e+06
M329T273		174446	81649.9	67245.8	185864	202259	185864	213448	213587	206397
M91T168_1		409547	544772	509200	1.27091e+06	986204	621703	442217	478767	479243
M172T346		3.31198e+06	3.25563e+06	3.73504e+06	2.68163e+06	3.01312e+06	3.12483e+06	3.11409e+06	3.18504e+06	3.18492e+06
M549T328_2		438987	282126	177006	557950	670320	428960	405443	407844	437234
M407T156		63819	2.21358e+06	342132	2.48093e+06	2.63328e+06	2.48093e+06	1.30542e+06	1.35557e+06	1.35532e+06
M1050T185		2.73569e+06	3.19741e+06	3.19783e+06	854011	2.69353e+06	579033	3.20063e+06	3.09451e+06	3.09315e+06
M1041T176		471231	543525	573569	701754	602591	843510	695377	815155	737980
M758T38_1		1.29874e+06	1.10463e+06	806644	1.52287e+06	1.3704e+06	1.93018e+06	1.28716e+06	1.23266e+06	1.28819e+06
M296T192_2		506276	623548	492809	605262	694015	715316	527559	528484	546036
M141T28		1.32153e+07	1.73281e+07	1.26287e+07	1.70623e+07	2.8281e+07	3.12075e+07	2.41016e+07	2.41131e+07	1.91048e+07
M227T342		173222	275571	249827	284148	350921	331397	191452	183209	191313
M97T412_3		1.17431e+09	1.11741e+09	1.10165e+09	1.09547e+09	1.043e+09	1.00714e+09	1.10953e+09	1.10653e+09	1.10953e+09
M94T139_1		5.73612e+06	4.05037e+06	4.53299e+06	3.4206e+06	3.75384e+06	3.3757e+06	4.11581e+06	4.11585e+06	4.14179e+06
M158T31_1		9.30945e+07	9.12661e+07	8.04063e+07	9.52945e+07	1.33089e+08	1.25892e+08	8.85105e+07	8.73594e+07	8.85032e+07
M422T154		534308	479027	1.1305e+06	250544	60588.3	242505	263580	309340	305660
M201T214		3.64201e+07	3.6097e+07	1.61789e+07	5.6474e+07	4.45584e+07	4.45528e+07	3.61456e+07	3.55374e+07	3.61417e+07
M917T327		234278	243669	228328	275797	362196	278275	253738	269178	270186
M275T405		2.07479e+06	1.92661e+06	1.56436e+06	1.41005e+06	1.53129e+06	1.48763e+06	1.58993e+06	1.61384e+06	1.58959e+06
M284T417		2.49213e+06	1.96959e+06	727048	362816	552065	435770	796487	1.636e+06	1.62862e+06
M315T97		3.16161e+06	2.27109e+06	2.97351e+06	2.05948e+06	1.63841e+06	2.29107e+06	3.58697e+06	3.9237e+06	3.58807e+06
M197T49		2.36259e+06	2.71385e+06	1.49735e+06	2.7028e+06	3.94046e+06	3.85562e+06	2.97185e+06	3.0937e+06	2.96805e+06
M89T487		2.48761e+07	2.487e+07	2.58947e+07	3.06883e+07	3.48342e+07	2.6924e+07	2.33359e+07	2.41903e+07	2.4234e+07
M138T166		7.03039e+06	6.50096e+06	7.27171e+06	9.55681e+06	9.65753e+06	7.33827e+06	6.86026e+06	6.85929e+06	6.76585e+06
M720T139		8.90746e+06	7.44532e+06	1.42858e+07	1.58002e+07	1.66212e+07	1.4201e+07	1.12881e+07	1.12667e+07	1.12608e+07
M428T176_1		5.30775e+06	5.16203e+06	4.12172e+06	3.95446e+06	3.51337e+06	4.11328e+06	3.78982e+06	3.79883e+06	3.34141e+06
M1052T176_2		599984	779229	755901	514793	609632	555876	432277	432433	410902
M887T355		6.46079e+06	7.13471e+06	7.73582e+06	6.35048e+06	5.85179e+06	6.23797e+06	6.73561e+06	6.83965e+06	6.7337e+06
M557T212		1.33725e+07	2.20226e+07	1.76837e+07	1.30517e+07	1.0988e+07	9.1041e+06	1.61404e+07	1.62423e+07	1.62422e+07
M288T417		1.66698e+07	1.69521e+07	1.78094e+07	1.60409e+07	1.65581e+07	1.54933e+07	1.61052e+07	1.58683e+07	1.61066e+07
M101T87		7.03097e+06	7.44365e+06	4.42682e+06	4.47821e+06	3.8994e+06	2.96928e+06	4.42695e+06	4.12125e+06	4.42605e+06
M783T176		5.60229e+06	7.09631e+06	5.58974e+06	4.28838e+06	4.2953e+06	5.31673e+06	6.68611e+06	5.8518e+06	6.6643e+06
M280T367		112191	346761	421386	629370	444353	597413	430683	389684	388393
M135T212		1.25913e+07	1.60364e+07	1.44408e+07	1.24516e+07	1.1812e+07	1.09385e+07	1.40899e+07	1.33613e+07	1.40854e+07
M213T45		1.11989e+08	1.57841e+08	6.04889e+07	2.86095e+07	5.98446e+07	2.14097e+07	5.93104e+07	6.08124e+07	5.04607e+07
M841T37		1.29499e+08	1.13254e+08	1.07782e+08	1.07281e+08	9.08825e+07	8.51668e+07	1.11552e+08	1.13374e+08	1.11565e+08
M910T355_1		3.84375e+07	3.96237e+07	4.10972e+07	3.77302e+07	3.30069e+07	3.66784e+07	4.33079e+07	4.28781e+07	4.28753e+07
M784T178_1		3.92756e+06	3.82897e+06	4.57181e+06	2.74898e+06	3.67535e+06	3.32768e+06	3.2515e+06	3.00893e+06	3.01911e+06
M996T188		3.47128e+06	3.07595e+06	3.25568e+06	4.46863e+06	4.72173e+06	3.47704e+06	3.09047e+06	3.09244e+06	3.24803e+06
M427T355		2.84104e+08	2.7015e+08	2.9055e+08	2.62277e+08	2.54585e+08	2.71686e+08	2.70075e+08	2.70076e+08	2.71267e+08
M352T20		3.63269e+06	4.11554e+06	3.36151e+06	5.3262e+06	5.84486e+06	4.06763e+06	4.29065e+06	4.47784e+06	4.29023e+06
M187T49		7.33087e+06	8.37848e+06	9.31005e+06	6.28785e+06	7.25541e+06	6.87668e+06	7.32675e+06	7.3282e+06	7.58301e+06
M295T74		5.73456e+06	5.90624e+06	3.618e+06	6.69992e+06	1.36707e+07	1.64354e+07	7.01185e+06	7.2248e+06	7.22744e+06
M383T610_2		560637	733907	577352	537622	326285	414461	377187	355304	308657
M79T355_1		2.89205e+06	2.82467e+06	2.91529e+06	2.50035e+06	2.01331e+06	2.67697e+06	3.07538e+06	3.07541e+06	3.09815e+06
M842T36		6.9165e+06	5.44981e+06	6.30508e+06	5.42213e+06	4.00971e+06	4.95969e+06	5.84692e+06	5.37354e+06	5.38911e+06
M196T182		7.91471e+06	8.0945e+06	8.63288e+06	1.19363e+07	9.72554e+06	9.19898e+06	8.96539e+06	8.62814e+06	8.96317e+06
M142T181		4.55552e+06	2.16466e+06	4.8673e+06	1.69868e+06	1.7501e+06	1.97727e+06	2.62169e+06	2.8916e+06	2.63242e+06
M587T180		1.25451e+06	2.00156e+06	1.103e+06	3.69226e+06	2.46557e+06	2.13841e+06	1.68184e+06	1.67924e+06	1.54918e+06
M80T87		1.14749e+07	9.91004e+06	1.21436e+07	1.03015e+07	7.08487e+06	6.87947e+06	9.88219e+06	9.36739e+06	9.36672e+06
M291T220		3.71894e+06	5.69094e+06	5.42069e+06	7.22574e+06	6.50664e+06	6.10918e+06	4.74702e+06	4.74695e+06	4.80138e+06
M217T412		4.47002e+07	4.30718e+07	4.33467e+07	4.29426e+07	3.88572e+07	3.85035e+07	4.33214e+07	4.22047e+07	4.22054e+07
M113T394		1.77761e+06	1.08086e+06	2.74956e+06	908099	715645	275111	986336	923095	987301
M409T212		717423	966098	858969	732261	563841	622356	762373	746275	745483
M211T658		5.45485e+06	5.26311e+06	5.33963e+06	4.68758e+06	4.47994e+06	5.23433e+06	4.43136e+06	4.02975e+06	4.42097e+06
M944T172		1.91228e+06	1.63764e+06	1.7514e+06	1.95946e+06	2.2014e+06	2.61099e+06	1.42548e+06	1.53774e+06	1.38432e+06
M179T412_1		1.05622e+06	1.04064e+06	1.11281e+06	1.02467e+06	884382	970145	1.1656e+06	1.14433e+06	1.16545e+06
M823T154		1.04112e+07	1.0299e+07	1.12634e+07	1.01597e+07	9.7397e+06	9.57586e+06	9.62571e+06	9.72678e+06	9.62692e+06
M769T155		726602	1.0089e+06	559708	978469	1.1633e+06	1.30601e+06	930273	927805	765639
M775T355_3		2.32825e+07	2.4145e+07	2.6665e+07	2.28434e+07	2.20636e+07	2.07605e+07	2.42192e+07	2.42194e+07	2.43081e+07
M602T181		7.72016e+07	7.16323e+07	6.98234e+07	1.18135e+08	8.59673e+07	8.91056e+07	7.34416e+07	7.00456e+07	7.00413e+07
M217T187		1.00516e+06	1.68557e+06	1.72019e+06	628888	906937	1.02233e+06	1.25935e+06	1.36114e+06	1.25797e+06
M313T201		430982	378869	470081	922383	605052	1.39444e+06	626715	616534	606626
M245T149		7.94112e+07	9.97913e+07	9.42813e+07	7.4971e+07	7.76023e+07	7.72431e+07	7.81385e+07	7.92133e+07	7.96097e+07
M311T100		1.44566e+06	685953	1.03959e+06	386791	482606	649133	2.00133e+06	2.10412e+06	2.00164e+06
M265T45		7.49236e+06	7.24716e+06	7.30823e+06	6.7452e+06	5.85923e+06	6.973e+06	7.38825e+06	7.38512e+06	7.5819e+06
M789T166		1.3512e+06	589090	845753	323267	388134	459772	591414	547901	591456
M930T355_1		2.18266e+07	2.1552e+07	2.61859e+07	1.97319e+07	1.82357e+07	2.01616e+07	2.19065e+07	2.19063e+07	2.18656e+07
M980T178		9.25315e+06	9.66891e+06	1.15252e+07	9.14142e+06	7.38179e+06	6.47005e+06	9.65091e+06	9.66419e+06	8.81942e+06
M491T188		1.04456e+06	791660	338063	1.09026e+06	1.2749e+06	1.4644e+06	760093	759550	687770
M817T328		304019	202893	211985	403766	307461	321001	305564	324968	305361
M320T303		414962	583344	387273	656160	557390	708004	607098	575878	576253
M363T164		1.71204e+06	2.35614e+06	1.95477e+06	8.21008e+06	4.75531e+06	3.36382e+06	3.53024e+06	3.58771e+06	4.48578e+06
M443T250		341113	419442	273408	453308	456420	429455	363689	331829	361597
M123T673		1.57486e+07	4.64868e+06	1.16339e+07	2.70283e+06	2.30486e+06	3.82647e+06	5.83219e+06	6.24168e+06	1.02156e+07
M195T545		4.07119e+07	3.74733e+07	4.43937e+07	6.03343e+07	4.60405e+07	4.97171e+07	4.62178e+07	4.67511e+07	4.62179e+07
M545T416		456837	518725	375263	346869	310507	372568	409126	409113	372313
M263T154		2.97875e+06	3.44123e+06	2.94882e+06	3.41019e+06	3.69259e+06	3.53522e+06	2.90896e+06	2.90897e+06	2.99976e+06
M87T221		4.01048e+07	4.79375e+07	4.74636e+07	6.16773e+07	5.22906e+07	5.11837e+07	4.21598e+07	4.21598e+07	4.255e+07
M297T200		5.55151e+06	1.06864e+07	1.04487e+07	1.47135e+07	1.13643e+07	1.62543e+07	1.17565e+07	1.17554e+07	1.1607e+07
M563T416		654394	519714	603914	743940	696021	662476	641373	508867	621233
M171T624		3.68953e+07	2.32456e+07	4.68469e+07	5.63198e+07	4.68277e+07	5.84241e+07	3.57178e+07	4.49457e+07	3.72993e+07
M453T363		984079	997235	960239	944166	795720	707422	894296	912025	894742
M328T297		1.39355e+06	2.44508e+06	3.45727e+06	1.13267e+06	982306	950986	1.52659e+06	1.65259e+06	1.64844e+06
M711T328		139618	179669	190901	546038	298594	280650	246753	252419	250607
M299T414		1.38867e+06	1.52643e+06	1.72286e+06	829451	1.27223e+06	1.28021e+06	1.19288e+06	1.21063e+06	1.19357e+06
M153T589		1.66368e+07	1.26794e+06	554169	1.80695e+07	2.02032e+07	1.76695e+07	1.83318e+07	1.81457e+07	1.81438e+07
M387T355_2		1.24967e+09	1.17502e+09	1.30426e+09	1.14406e+09	1.05018e+09	1.16794e+09	1.24931e+09	1.24931e+09	1.25503e+09
M1044T187		412687	475850	783334	716612	1.31725e+06	1.12726e+06	769252	834947	777298
M427T156		3.05348e+07	8.77591e+06	1.36055e+07	1.37286e+06	3.38673e+06	1.43135e+06	7.47119e+06	7.42853e+06	7.4659e+06
M225T47		1.25146e+07	1.14499e+07	5.0606e+06	1.39323e+07	1.54977e+07	1.83035e+07	1.32856e+07	1.3304e+07	1.34856e+07
M819T412		492185	490347	503238	351426	474984	311068	506363	525417	524981
M804T355_1		6.25615e+07	6.15023e+07	6.65865e+07	6.07644e+07	5.05356e+07	5.58765e+07	6.53603e+07	6.52231e+07	6.47979e+07
M902T155		581503	546310	480678	1.08693e+06	802679	647655	663264	664115	636346
M739T83		1.24733e+07	8.44383e+06	7.35067e+06	5.41221e+06	662708	6.02561e+06	9.19451e+06	8.88682e+06	8.89436e+06
M695T177_1		7.05123e+06	1.13364e+07	7.45775e+06	6.38617e+06	4.56281e+06	2.55976e+06	5.69355e+06	5.71099e+06	6.1907e+06
M289T212		892405	681460	845499	488069	702182	604325	772183	768083	772157
M1088T465_1		409031	460436	320010	318380	205910	52357.6	166694	147266	147551
M245T342		20660.7	113138	271363	341578	303665	285946	145884	145603	155326
M114T679		4.52734e+06	4.65623e+06	6.69794e+06	3.51446e+06	3.13377e+06	3.99955e+06	7.16694e+06	6.62474e+06	7.23563e+06
M130T42		1.97624e+07	1.99706e+07	8.83076e+06	7.4174e+06	8.78361e+06	5.92077e+06	1.28581e+07	1.2803e+07	1.41076e+07
M981T178		7.21286e+06	9.08382e+06	1.14068e+07	5.14473e+06	6.71768e+06	6.62337e+06	8.2418e+06	8.70533e+06	8.70934e+06
M174T406		7.42208e+06	8.00264e+06	1.56465e+06	1.11922e+06	704337	745084	885583	812200	741881
M983T355_1		1.44767e+07	1.63283e+07	1.71783e+07	1.46268e+07	1.33782e+07	1.38411e+07	1.51045e+07	1.52982e+07	1.50902e+07
M183T154_1		7.94259e+06	8.30281e+06	6.83112e+06	8.50697e+06	1.03566e+07	9.11988e+06	7.50214e+06	7.52041e+06	7.66041e+06
M198T610		2.42392e+06	2.75806e+06	2.68769e+06	2.17724e+06	2.49224e+06	2.09821e+06	2.4813e+06	2.48208e+06	2.42814e+06
M147T30		3.35526e+07	3.70471e+07	3.40759e+07	3.72014e+07	4.06874e+07	4.57637e+07	2.94069e+07	2.9239e+07	2.53618e+07
M985T355_2		2.79177e+07	2.3556e+07	2.80828e+07	2.40664e+07	2.02083e+07	2.23196e+07	2.49433e+07	2.49428e+07	2.50207e+07
M210T67		2.16805e+07	2.70399e+07	2.68857e+07	2.91369e+07	4.17288e+07	3.33702e+07	4.9917e+07	3.07175e+07	3.046e+07
M471T101		1.13879e+06	1.00236e+06	712296	795961	192321	295215	782642	733307	775705
M595T160		244373	480440	551385	837900	563980	726012	370503	403651	403670
M621T158		1.07702e+06	595502	621797	1.13177e+06	1.15512e+06	1.10194e+06	846109	853247	836719
M826T37		3.18352e+07	2.60791e+07	2.73229e+07	2.52846e+07	2.38506e+07	2.31706e+07	2.59165e+07	2.60382e+07	2.60385e+07
M95T184_2		2.80022e+06	1.8677e+06	2.2302e+06	3.20711e+06	3.05445e+06	2.74782e+06	2.53652e+06	2.53737e+06	2.48111e+06
M276T610		5.79628e+06	6.25712e+06	4.48014e+06	4.00108e+06	4.33911e+06	4.39e+06	3.94505e+06	4.06079e+06	3.94437e+06
M475T322		1.1817e+06	1.06159e+06	1.13866e+06	741591	1.07004e+06	857734	1.01803e+06	1.03987e+06	1.0397e+06
M393T416		2.29913e+06	2.12234e+06	1.9784e+06	2.65904e+06	2.81378e+06	2.25458e+06	2.45748e+06	2.37459e+06	2.40335e+06
M229T152		292776	409407	552686	181137	63304.5	301716	544572	578087	545028
M723T84		3.03353e+06	3.30976e+06	4.01128e+06	3.93123e+06	6.55377e+06	5.55063e+06	3.40155e+06	3.56709e+06	3.4e+06
M669T355_1		8.43192e+07	8.01335e+07	9.1163e+07	7.7244e+07	6.65844e+07	7.79012e+07	8.52711e+07	8.56103e+07	8.56097e+07
M199T161		2.56393e+06	1.96898e+06	2.19083e+06	1.8316e+06	1.89103e+06	1.77144e+06	1.92587e+06	1.93047e+06	2.18346e+06
M811T172		577351	639884	874643	544210	238784	427423	543691	587146	585886
M206T202		2.02475e+06	2.08818e+06	2.12779e+06	2.0005e+06	1.6265e+06	1.42557e+06	2.06455e+06	2.06374e+06	2.00521e+06
M283T150		718110	673441	618164	858861	705873	822759	609065	667419	667841
M642T32		2.49741e+06	2.45194e+06	1.37282e+06	1.44764e+06	290212	1.10001e+06	1.01846e+06	1.01638e+06	1.21214e+06
M231T693		1.28566e+07	1.15783e+07	8.2464e+06	5.25024e+06	8.89069e+06	6.4682e+06	9.14672e+06	9.20939e+06	1.01705e+07
M121T709		1.68201e+07	1.42568e+07	2.48643e+07	1.22753e+07	9.96498e+06	1.10918e+07	2.61899e+07	2.05759e+07	2.11333e+07
M213T711		3.16139e+07	2.09475e+07	4.39754e+07	1.85937e+07	1.4037e+07	1.69342e+07	3.34828e+07	2.9666e+07	2.96786e+07
M360T381		508159	536862	711221	502042	231516	316764	412300	412874	436828
M135T46		2.12618e+08	2.00358e+08	1.39598e+08	1.41451e+08	1.32108e+08	9.74046e+07	1.3664e+08	1.39177e+08	1.02458e+08
M269T297		1.80621e+06	3.25446e+06	2.45836e+06	3.91633e+06	3.42643e+06	3.33113e+06	2.3371e+06	2.40512e+06	2.40515e+06
M155T33		617571	747193	1.45567e+06	1.9991e+06	1.3614e+06	1.66408e+06	1.24323e+06	1.26797e+06	1.42262e+06
M256T33		1.32599e+06	1.37148e+06	1.0255e+06	1.61264e+06	1.422e+06	1.89035e+06	1.56558e+06	1.58907e+06	1.80619e+06
M302T176		4.51747e+06	7.24377e+06	7.35352e+06	4.36611e+06	4.09814e+06	4.2255e+06	4.32384e+06	4.32372e+06	4.45669e+06
M715T101		2.50887e+07	2.68351e+07	1.62807e+07	1.77236e+07	1.27497e+07	1.20332e+07	2.06775e+07	2.35476e+07	2.05009e+07
M203T45		2.01833e+07	2.31169e+07	2.29205e+07	4.3535e+07	2.59999e+07	3.25678e+07	2.29034e+07	2.2557e+07	2.29039e+07
M754T355_3		1.43398e+07	1.50311e+07	1.45907e+07	1.43875e+07	1.24941e+07	1.27949e+07	1.46333e+07	1.48075e+07	1.46347e+07
M163T700		5.1691e+06	5.6404e+06	5.12089e+06	3.30778e+06	4.25043e+06	4.93092e+06	5.10793e+06	5.30566e+06	5.08764e+06
M455T107		7.42986e+06	1.02294e+07	7.08503e+06	4.55365e+06	6.78035e+06	2.54887e+06	6.33057e+06	6.4765e+06	6.33387e+06
M288T579		1.26984e+06	1.39532e+06	1.51041e+06	1.21296e+06	1.26485e+06	1.06298e+06	1.36848e+06	1.34726e+06	1.18789e+06
M437T174		2.44038e+06	2.29189e+06	2.22318e+06	2.0743e+06	1.56332e+06	864057	2.30942e+06	2.28786e+06	2.37975e+06
M117T166		8.01879e+07	5.32058e+07	6.16169e+07	5.15744e+07	4.26755e+07	4.19046e+07	5.74619e+07	5.78056e+07	5.7462e+07
M160T85		945035	2.64218e+06	1.29918e+07	1.3723e+07	1.45125e+07	1.42985e+07	1.87592e+06	1.84849e+06	1.92681e+06
M361T250		2.15974e+06	2.12058e+06	2.59084e+06	1.77468e+06	1.97973e+06	1.97897e+06	2.1149e+06	2.11418e+06	2.1495e+06
M498T177		7.13944e+06	6.29421e+06	7.07598e+06	5.91046e+06	5.15727e+06	6.37299e+06	7.80711e+06	7.76789e+06	8.43087e+06
M123T127		3.69937e+06	2.17449e+07	1.27318e+07	2.36897e+07	2.60553e+07	2.45447e+07	2.61948e+07	2.84073e+07	2.61743e+07
M234T639		5.65546e+06	5.57221e+06	5.07193e+06	4.65402e+06	5.03633e+06	5.06318e+06	4.70185e+06	5.25622e+06	5.26764e+06
M902T157		1.18996e+07	1.04849e+07	1.08601e+07	8.21462e+06	9.70436e+06	4.66237e+06	8.10522e+06	7.58539e+06	8.08931e+06
M273T343		115032	290489	222783	326067	309169	355603	230744	220434	238146
M741T101		2.29928e+07	1.5751e+07	1.4049e+07	9.19156e+06	8.74445e+06	1.34424e+07	1.14536e+07	1.18956e+07	1.19e+07
M752T172		1.60076e+06	1.68724e+06	2.8705e+06	1.22311e+06	1.10896e+06	977468	1.37292e+06	1.41491e+06	1.37356e+06
M258T29_2		2.45237e+07	2.00202e+07	5.86004e+06	6.64302e+06	2.47827e+06	1.0919e+06	1.28167e+07	1.28635e+07	1.28168e+07
M331T160		584732	561709	497948	449483	416124	513869	588983	637260	636206
M259T591		5.52794e+06	6.06548e+06	4.40657e+06	3.93712e+06	1.71431e+06	4.10702e+06	2.63175e+06	2.86999e+06	2.86666e+06
M217T320		43029.2	575882	182696	1.57717e+06	587125	2.42156e+06	710538	666658	710319
M798T154		4.8293e+07	3.89742e+07	3.89206e+07	3.22616e+07	2.97191e+07	8.49706e+06	3.62025e+07	3.59504e+07	3.59535e+07
M1171T176		367781	398495	498074	811765	637084	495339	666246	774764	661829
M815T50		1.14075e+07	6.38674e+06	9.92399e+06	6.05493e+06	6.041e+06	5.33365e+06	8.34928e+06	8.61312e+06	8.61409e+06
M98T183_2		2.02377e+06	1.33854e+06	1.32184e+06	1.07959e+06	1.04871e+06	960281	1.23239e+06	1.17095e+06	1.17195e+06
M1041T32		1.37505e+06	2.38937e+06	2.22621e+06	3.31595e+06	3.14856e+06	2.40062e+06	828345	1.00346e+06	765594
M212T25_2		9.4281e+07	1.11045e+08	1.10011e+08	8.83853e+07	7.35343e+07	3.1356e+07	4.9381e+07	4.10181e+07	6.08228e+07
M465T161_1		2.53207e+06	2.73072e+06	2.60391e+06	2.50668e+06	2.50066e+06	2.42833e+06	2.37389e+06	2.45236e+06	2.44856e+06
M769T37		5.29082e+07	4.2378e+07	4.72147e+07	4.14182e+07	4.04361e+07	3.96256e+07	4.58413e+07	4.62368e+07	4.62272e+07
M117T31		4.90681e+07	4.14837e+07	5.80598e+07	5.85406e+07	6.02809e+07	6.47682e+07	5.67545e+07	5.88919e+07	5.89103e+07
M355T363		642594	494727	582100	495337	375675	205165	474833	474929	466110
M825T37		2.21942e+07	1.853e+07	1.87026e+07	1.83684e+07	1.48492e+07	1.46805e+07	1.88307e+07	1.79472e+07	1.88379e+07
M370T83		1.2803e+06	2.49528e+06	1.23445e+06	2.40664e+06	2.71249e+06	2.82708e+06	1.79767e+06	1.88185e+06	1.80035e+06
M194T414		346376	259159	420065	475055	564954	416862	357781	412441	415174
M992T355		9.65061e+06	1.10414e+07	9.65112e+06	8.99038e+06	7.34707e+06	9.06143e+06	1.07787e+07	1.0993e+07	1.07229e+07
M155T156		578097	278887	839811	1.06378e+06	841182	978922	648380	709864	712667
M828T355_1		4.67578e+07	4.49814e+07	4.67563e+07	4.52611e+07	4.10123e+07	4.29569e+07	4.76699e+07	4.86081e+07	4.76843e+07
M247T233		1.60089e+07	418658	383901	1.83446e+07	1.71038e+07	1.68446e+07	284845	276348	275792
M89T183		3.76206e+08	2.56212e+08	2.74357e+08	2.27436e+08	2.18304e+08	2.0279e+08	2.30138e+08	2.228e+08	2.30148e+08
M551T355_1		3.34185e+08	3.11369e+08	3.45113e+08	3.05273e+08	2.68654e+08	3.07656e+08	3.31969e+08	3.31963e+08	3.33582e+08
M311T180		128324	338161	318962	1.02746e+06	541488	478573	430873	372668	375899
M491T23		2.88168e+06	1.53214e+06	1.85565e+06	3.75173e+06	4.75188e+06	2.67854e+06	2.09298e+06	2.66791e+06	2.9938e+06
M317T150		1.19395e+06	1.16324e+06	924779	514322	719177	975447	700088	775817	775530
M870T355		1.37541e+07	1.2429e+07	1.41719e+07	1.18023e+07	1.13346e+07	1.27172e+07	1.3816e+07	1.37168e+07	1.38153e+07
M301T149		1.48852e+06	3.14144e+06	2.33243e+06	1.23077e+06	1.25897e+06	1.23822e+06	1.37685e+06	1.33352e+06	1.37917e+06
M112T181		1.1688e+07	1.90187e+07	1.91236e+07	6.86378e+06	9.82427e+06	1.2817e+07	1.276e+07	1.02712e+07	1.02122e+07
M718T356		2.64049e+06	2.40619e+06	2.23274e+06	1.99279e+06	1.37722e+06	2.13908e+06	2.85533e+06	2.84991e+06	2.75161e+06
M179T30		5.31104e+06	6.01464e+06	5.14452e+06	6.17107e+06	9.04799e+06	7.21847e+06	4.55971e+06	4.70273e+06	4.70265e+06
M617T364		460972	360838	501336	378831	277432	168814	402699	378502	377023
M161T56		2.63694e+06	3.84798e+06	3.02853e+06	3.94469e+06	3.84698e+06	4.51057e+06	2.73207e+06	2.41745e+06	2.73663e+06
M837T177_1		5.75143e+06	3.36984e+06	3.91663e+06	5.2887e+06	7.28575e+06	6.81054e+06	4.12064e+06	4.91367e+06	4.89373e+06
M94T113		3.48168e+06	4.0841e+06	3.12676e+06	4.04073e+06	6.17105e+06	5.04598e+06	3.89504e+06	3.83248e+06	3.89482e+06
M165T31		6.50168e+07	6.73329e+07	5.84983e+07	7.78251e+07	7.99536e+07	1.13831e+08	6.83535e+07	6.83525e+07	6.78842e+07
M289T363		900270	616106	781126	657400	465325	479712	656538	656949	623400
M701T355_1		5.50242e+07	5.50459e+07	5.41598e+07	5.08836e+07	4.47489e+07	5.25179e+07	5.4224e+07	5.49391e+07	5.4235e+07
M657T355_2		7.17869e+06	7.23636e+06	6.67531e+06	6.24012e+06	5.75869e+06	6.77481e+06	7.38467e+06	7.38053e+06	7.50461e+06
M535T363		1.04104e+06	838482	831257	786153	713015	548460	847999	857534	852646
M187T43		5.42727e+08	8.48127e+07	3.24972e+08	3.2944e+07	1.15329e+06	2.45711e+07	5.38052e+07	5.88437e+07	5.19934e+07
M873T453_2		2.1081e+06	1.78627e+06	2.16083e+06	83056.9	1.84604e+06	22040	1.75861e+06	1.79243e+06	1.75856e+06
M481T414		213398	90359.5	76623.9	258179	197724	366127	186123	76595.8	182179
M214T690		2.93258e+07	3.03947e+07	2.52115e+07	4.38799e+07	3.89761e+07	7.1996e+07	3.12257e+07	3.12263e+07	3.13888e+07
M313T27		3.73932e+06	296015	539043	3.9276e+06	4.19651e+06	3.9276e+06	5.36031e+06	5.35881e+06	5.27597e+06
M940T355_2		4.91883e+06	4.47369e+06	4.38648e+06	4.40426e+06	2.67625e+06	2.8061e+06	3.70427e+06	3.72701e+06	3.90849e+06
M512T195		173100	231644	606511	699556	745327	555660	426632	434802	433068
M640T354		5.85663e+07	5.44554e+07	6.3257e+07	777996	1.54713e+06	5.41568e+07	5.5808e+07	5.63687e+07	5.66806e+07
M239T109		1.32191e+06	2.40548e+06	1.28881e+06	4.1309e+06	2.04128e+06	4.28518e+06	2.88593e+06	2.7286e+06	2.72327e+06
M1003T146		515296	365836	1.08679e+06	1.41753e+06	994828	1.24239e+06	1.42901e+06	1.42325e+06	1.32257e+06
M815T64		1.79587e+07	8.3794e+06	1.79301e+07	7.81349e+06	8.2745e+06	6.52093e+06	1.15508e+07	1.18283e+07	1.15538e+07
M113T33		442395	437578	247263	1.79057e+06	1.24728e+06	544369	776870	777509	1.23663e+06
M795T355_2		1.70962e+07	1.55059e+07	1.67202e+07	1.56282e+07	1.36754e+07	1.49991e+07	1.59655e+07	1.6125e+07	1.63445e+07
M783T82		766574	1.67518e+06	1.19303e+06	1.48619e+06	3.1757e+06	3.47084e+06	840321	831326	994412
M287T577		1.62965e+07	1.673e+07	1.6486e+07	1.66649e+07	1.74853e+07	1.71696e+07	2.29784e+07	2.55552e+07	2.5595e+07
M257T25		1.49194e+07	1.29171e+07	1.15494e+07	1.088e+07	1.04343e+07	6.27912e+06	1.19641e+07	1.19636e+07	1.18907e+07
M226T107		817582	932041	1.96069e+06	2.12788e+06	2.5035e+06	1.83253e+06	991729	1.04533e+06	1.04717e+06
M115T23		2.77414e+07	2.10973e+07	3.62227e+07	2.13041e+07	1.66012e+07	1.56869e+07	2.57601e+07	2.57597e+07	2.69251e+07
M126T711		2.3534e+07	2.65331e+07	3.07173e+07	2.9687e+07	5.946e+07	6.03689e+07	4.71925e+07	4.06578e+07	4.71579e+07
M1005T355		5.93028e+06	6.07978e+06	5.62791e+06	4.06377e+06	3.72652e+06	5.69489e+06	5.66581e+06	5.48495e+06	5.66222e+06
M80T360_1		3.53798e+06	2.8606e+06	2.99418e+06	2.71667e+06	2.68469e+06	2.5852e+06	2.63097e+06	2.67821e+06	2.63175e+06
M111T101		3.68567e+07	3.82432e+07	3.21433e+07	3.89135e+07	4.15217e+07	4.0101e+07	3.62993e+07	3.6476e+07	3.63003e+07
M366T609		775163	688675	531823	447141	494000	544306	714488	714638	754938
M169T257		609477	894386	611335	241323	313623	598751	633715	663207	635836
M198T622		3.95427e+07	3.34652e+07	3.50388e+07	4.97537e+07	4.00377e+07	4.16478e+07	4.17732e+07	4.90623e+07	4.91649e+07
M369T328		374205	330315	371806	408170	567007	438580	453610	436359	453524
M676T174		564809	434900	607974	455465	303665	394923	507971	539342	507305
M790T165		3.52996e+06	742988	1.8149e+06	206009	299675	179827	965441	997950	997785
M206T677		7.62408e+06	1.04942e+07	6.24349e+06	1.08077e+07	1.04996e+07	1.17263e+07	9.64604e+06	9.63135e+06	1.02423e+07
M271T154		439337	585679	351828	644563	574590	632378	394885	394593	421007
M730T355_2		1.36409e+07	1.43987e+07	1.67833e+07	1.26792e+07	1.04319e+07	1.32377e+07	1.36404e+07	1.39797e+07	1.39839e+07
M904T155		566378	712454	327962	690868	937358	865669	600895	604407	570769
M587T355_1		4.73235e+07	4.73917e+07	5.12948e+07	4.46856e+07	4.08792e+07	4.6474e+07	4.72751e+07	4.78679e+07	4.73011e+07
M193T417		2.8538e+06	3.04931e+06	3.2171e+06	2.79339e+06	2.86135e+06	2.71712e+06	2.94606e+06	2.91397e+06	2.91463e+06
M330T176		6.13891e+06	5.34047e+06	5.95698e+06	5.35953e+06	4.36788e+06	5.14964e+06	7.44578e+06	6.8175e+06	6.81153e+06
M358T148		1.44765e+06	852289	1.38123e+06	1.73465e+06	1.53753e+06	1.72646e+06	1.84625e+06	1.89318e+06	1.84971e+06
M828T81		2.34815e+07	2.71877e+07	2.80734e+07	2.49166e+07	1.75707e+07	1.71343e+07	3.2857e+07	3.89439e+07	3.89713e+07
M241T412		289215	369412	416530	490984	431585	431282	433363	400268	432693
M279T141		5.26822e+07	3.18344e+07	5.44495e+07	2.95576e+07	3.21092e+07	2.88333e+07	3.20443e+07	3.17359e+07	3.20468e+07
M74T355		3.38479e+06	3.40067e+06	3.70878e+06	3.3037e+06	2.58135e+06	3.04773e+06	3.43262e+06	3.51076e+06	3.51201e+06
M251T102		3.43138e+06	3.83985e+06	3.57281e+06	4.22684e+06	3.7365e+06	4.35184e+06	3.93177e+06	4.05125e+06	4.055e+06
M158T217		735107	1.14934e+06	1.17557e+06	479241	657595	800160	1.03465e+06	1.00972e+06	1.0111e+06
M694T176		350902	447875	388741	263145	362711	292037	351194	357185	391132
M963T355_1		2.74452e+07	2.68238e+07	3.03663e+07	2.65026e+07	2.27187e+07	2.51562e+07	2.90025e+07	2.95309e+07	2.90074e+07
M493T389		2.55742e+06	2.33173e+06	2.33952e+06	1.86403e+06	2.29496e+06	2.11248e+06	2.32664e+06	2.37222e+06	2.32826e+06
M88T137_1		6.82301e+06	6.08205e+06	5.67022e+06	7.5367e+06	7.21469e+06	6.64061e+06	6.03759e+06	6.12883e+06	6.13017e+06
M1048T172		491594	360819	353280	498223	723523	532676	751161	750159	670539
M886T355_1		3.32556e+07	2.9912e+07	3.67459e+07	2.99606e+07	2.54473e+07	2.87584e+07	3.18844e+07	3.16017e+07	3.16021e+07
M405T242		3.13948e+06	3.25878e+06	3.27939e+06	3.27925e+06	3.52833e+06	3.66068e+06	3.01981e+06	3.12532e+06	3.12808e+06
M722T355_3		2.75422e+07	2.917e+07	3.11941e+07	2.73711e+07	2.68647e+07	2.65326e+07	3.08952e+07	3.05354e+07	3.10239e+07
M87T216		551559	433607	528801	414538	330180	443117	578951	563228	579048
M814T140		2.52509e+06	2.83897e+06	3.24078e+06	2.29699e+06	1.86995e+06	2.55084e+06	2.63737e+06	2.52831e+06	2.51781e+06
M333T266		349869	237017	248060	429186	325628	388306	337077	316254	316960
M265T658		7.2301e+06	7.52432e+06	6.5438e+06	5.54248e+06	6.74069e+06	4.73434e+06	6.87589e+06	6.54313e+06	6.54044e+06
M82T621		1.30637e+07	3.6954e+07	2.39526e+07	2.44571e+06	1.12059e+07	1.11005e+07	7.17645e+06	6.61188e+06	6.51708e+06
M275T152		412038	427464	425485	404260	268312	332654	361973	393161	363084
M139T666		2.56036e+06	7.04856e+06	6.46653e+06	1.93986e+07	1.09363e+07	8.8491e+06	8.97351e+06	8.89309e+06	8.97351e+06
M176T8		1.54335e+08	1.16668e+08	1.45862e+08	3.42379e+08	5.0941e+08	1.84788e+08	1.68458e+08	1.73305e+08	1.76793e+08
M107T23		3.61996e+08	7.35485e+07	2.0751e+08	5.53638e+07	1.60703e+07	1.84381e+07	7.82478e+07	7.98462e+07	7.82649e+07
M1084T355		1.29273e+06	2.12833e+06	2.3677e+06	1.47758e+06	638657	1.00724e+06	1.58131e+06	1.28552e+06	1.58242e+06
M529T359		1.7991e+06	1.0637e+06	643818	338736	585179	291322	745154	764144	745326
M168T371		2.93145e+06	1.8089e+06	2.90093e+06	1.79865e+06	1.81596e+06	1.53592e+06	2.02307e+06	2.04725e+06	2.04688e+06
M139T685		8.24682e+06	1.04275e+07	9.66107e+06	1.01061e+07	1.74395e+07	1.62599e+07	9.10007e+06	9.28848e+06	9.17762e+06
M174T620		9.29111e+06	7.97611e+06	8.90259e+06	6.96197e+06	7.88808e+06	7.98875e+06	7.86927e+06	8.3241e+06	8.27337e+06
M200T610		1.15296e+06	3.91091e+06	3.96551e+06	1.28843e+06	685909	865199	1.26157e+06	3.09592e+06	3.09468e+06
M126T575		1.18295e+07	9.60414e+06	5.15981e+06	5.28162e+06	2.14299e+06	4.82653e+06	9.32564e+06	9.12399e+06	9.12087e+06
M307T154		121290	126288	381568	738618	367006	450388	417972	361414	365374
M195T382		3.87149e+06	6.68142e+06	5.92453e+06	4.04177e+06	3.59543e+06	3.01191e+06	4.71829e+06	4.71785e+06	4.81767e+06
M517T23		1.07074e+06	6.29988e+06	8.34908e+06	1.34522e+07	1.09153e+07	8.41752e+06	3.89493e+06	3.86743e+06	7.09478e+06
M245T690		9.13924e+06	1.13099e+07	7.07827e+06	5.58282e+06	4.45109e+06	7.55267e+06	1.07948e+07	1.08322e+07	1.15262e+07
M1098T182		502386	163051	661054	618129	1.25818e+06	997684	558024	556628	678143
M355T328_2		486708	470840	413943	661763	678147	476960	522496	576221	576207
M110T30		9.11262e+07	1.59775e+07	8.28172e+07	1.13138e+08	1.14572e+08	1.17785e+08	9.51897e+07	9.24133e+07	9.51944e+07
[truncated: 5,143 more rows]

## Sheet: Fgf21KO _vs_ WT positive
Supplementary Table S1. Metabolomic changes in mouse serum under normal dietary and resting conditions
Abbreviations: WT (wildtype), Fgf21-/- (Fgf21 gene knockout), QC (internal standard spike)
		Abundance
ID	Metabolite Name	Fgf21-/- #1	Fgf21-/- #2	Fgf21-/- #3	WT #1	WT #2	WT #3	QC-2	QC-3	QC-1
M194T223	Ziprasidone	427411	691312	177885	8.28199e+06	7.97255e+06	9.20353e+06	2.57525e+06	2.63438e+06	2.57517e+06
M202T219	Trans-zeatin	2.09287e+06	2.76218e+06	1.80646e+06	3.67039e+07	3.03735e+07	3.37223e+07	1.08822e+07	1.0882e+07	1.06665e+07
M235T165	5-methoxytryptophan	157756	315478	78717.4	9.38986e+06	9.41514e+06	7.83167e+06	1.89208e+06	1.89251e+06	1.85899e+06
M173T239_2	1-naphthoic acid	4.61046e+07	6.23576e+07	3.23633e+07	6.88617e+08	6.10387e+08	5.68545e+08	2.24484e+08	2.24484e+08	2.25174e+08
M185T219	Fuberidazole	1.87342e+06	2.39889e+06	1.66751e+06	2.93591e+07	2.37029e+07	2.69098e+07	8.84848e+06	8.84868e+06	8.69228e+06
M158T257_1	Trans-4-(aminomethyl)cyclohexanecarboxylic acid	5.66551e+08	6.32898e+08	5.03223e+08	1.57798e+07	1.43248e+07	1.3918e+07	3.77978e+08	3.73236e+08	3.72723e+08
M190T239_1	L-homocitrulline	8.84902e+07	1.22434e+08	6.0824e+07	1.38855e+09	1.22077e+09	1.12565e+09	4.29934e+08	4.29917e+08	4.32638e+08
M190T225	6-methoxymethylone	2.7611e+06	2.51732e+06	996506	3.97393e+07	4.05004e+07	4.95638e+07	1.28059e+07	1.31152e+07	1.31143e+07
M186T324	Ecgonine	4.89022e+06	4.9332e+06	6.02725e+06	615775	645629	584776	3.66903e+06	4.2159e+06	4.21861e+06
M246T529	Pinacidil	3.93718e+06	5.56836e+06	3.67147e+06	1.14962e+07	1.15144e+07	1.17867e+07	6.55487e+06	6.67606e+06	6.67596e+06
M157T287	N-.alpha.-acetyl-l-ornithine	6.17277e+07	6.34931e+07	6.52774e+07	3.55627e+07	4.16712e+07	3.93653e+07	6.40266e+07	6.53313e+07	6.39791e+07
M416T189	Tomatidin	4.20227e+06	5.89889e+06	3.18265e+06	1.70894e+07	1.949e+07	2.05271e+07	8.70126e+06	8.90436e+06	8.60381e+06
M144T297	L-homoarginine	2.97213e+07	2.63905e+07	2.88094e+07	1.61417e+07	1.55706e+07	1.40552e+07	2.26186e+07	2.2618e+07	2.29966e+07
M144T264	Stachydrine	9.22883e+08	7.83088e+08	8.09723e+08	3.30173e+08	2.40983e+08	2.95873e+08	6.47019e+08	6.44364e+08	6.52332e+08
M400T167	L-palmitoylcarnitine	1.86387e+07	2.8059e+07	1.52357e+07	7.03697e+07	6.54796e+07	6.04372e+07	3.09317e+07	3.09392e+07	3.15563e+07
M171T343	N8-acetylspermidine	3.49702e+06	3.76886e+06	2.3594e+06	9.03121e+06	1.13401e+07	1.04151e+07	1.97703e+07	2.02859e+07	1.97662e+07
M137T166	Hypoxanthine	1.46208e+08	5.43257e+08	2.02263e+08	1.80103e+09	1.67966e+09	1.46173e+09	6.17109e+08	6.03891e+08	6.17184e+08
M362T194	S-lactoylglutathione	95747	112987	1.01929e+06	6.71705e+06	5.23929e+06	7.54578e+06	1.30491e+06	1.30496e+06	1.33331e+06
M231T367	Val-Ile	1.06955e+07	8.31555e+06	9.55828e+06	3.85868e+06	2.78406e+06	3.61708e+06	6.63405e+06	6.6342e+06	6.80468e+06
M226T379	Ethyl 3-indoleacetate	5.41178e+06	3.25007e+06	3.74042e+06	1.66109e+07	2.35275e+07	1.96394e+07	9.18302e+06	9.15321e+06	8.97524e+06
M704T173_1	Palmitoyl sphingomyelin	1.96567e+08	1.80406e+08	1.99642e+08	1.47094e+08	1.45337e+08	1.50711e+08	1.70641e+08	1.70637e+08	1.72261e+08
M160T232_2	Serotonin	2.12019e+07	2.89485e+07	1.76373e+07	3.50861e+08	2.70598e+08	2.2466e+08	1.01189e+08	1.00831e+08	1.02065e+08
M362T378_1	Topiramate	2.69812e+06	1.3246e+06	2.01228e+06	1.08231e+07	1.61858e+07	1.24788e+07	4.87703e+06	4.9099e+06	4.87643e+06
M126T364	1-methylhistamine	1.84359e+07	1.76066e+07	8.68129e+06	8.06234e+07	8.81713e+07	1.18311e+08	4.12461e+07	3.91909e+07	4.12416e+07
M104T269_2	Choline	4.16072e+09	5.07479e+09	3.55196e+09	8.1872e+09	7.26458e+09	7.85279e+09	5.61126e+09	5.60709e+09	5.7543e+09
M221T378_2	2-(4-pyridyl)-4-methylthiazole-5-carboxylic acid	3.48836e+06	1.98007e+06	2.85527e+06	1.33127e+07	1.96469e+07	1.47458e+07	6.07442e+06	6.05915e+06	6.04958e+06
M258T378_2	Glycerophosphocholine	8.74531e+07	4.90463e+07	6.51917e+07	3.66385e+08	5.51304e+08	4.12636e+08	1.6204e+08	1.6204e+08	1.61489e+08
M482T190_1	1-hexadecyl-sn-glycero-3-phosphocholine	5.82717e+07	6.2384e+07	5.04595e+07	1.17473e+08	1.08824e+08	9.45807e+07	7.09199e+07	7.09183e+07	7.05635e+07
M171T342	Mevalonic acid	2.00586e+07	1.78408e+07	1.6266e+07	8.67621e+06	1.08791e+07	9.67868e+06	1.9462e+07	1.94487e+07	1.91055e+07
M104T293	D-2-aminobutyric acid	1.5095e+08	1.57669e+08	1.83048e+08	8.56695e+07	8.59879e+07	1.01939e+08	1.37213e+08	1.31241e+08	1.37372e+08
M233T68	Citrinin	103492	172343	27766.3	6.27732e+06	4.55714e+06	7.85891e+06	903950	916429	1.03466e+06
M360T202	Napelline	1.97427e+06	3.3228e+06	1.3401e+06	7.10308e+06	7.56944e+06	9.49571e+06	3.9518e+06	3.93392e+06	3.95181e+06
M188T342_1	Phenylbutazone	2.08121e+08	1.78531e+08	1.78243e+08	8.56799e+07	1.20534e+08	9.79364e+07	2.00527e+08	2.00999e+08	1.98778e+08
M214T383	Guanabenz	7.21678e+06	8.9066e+06	1.28655e+07	2.19764e+07	2.69903e+07	2.1987e+07	1.57388e+07	1.57448e+07	1.58354e+07
M508T188_2	1-(1z-octadecenyl)-sn-glycero-3-phosphocholine	1.85743e+07	1.98768e+07	1.74235e+07	2.44014e+07	2.82013e+07	2.85352e+07	2.14517e+07	2.14486e+07	2.08568e+07
M251T287	Taurine	1.98565e+07	2.06878e+07	1.93956e+07	2.78476e+07	2.48766e+07	2.48431e+07	2.07724e+07	2.06525e+07	2.07719e+07
M173T234	Arcaine	8.52311e+07	9.07849e+07	9.93743e+07	5.83998e+07	6.87541e+07	6.52035e+07	1.02772e+08	1.0349e+08	1.02121e+08
M332T214	Dicyclomine	2.54991e+06	4.0799e+06	1.53766e+06	8.88389e+06	8.20912e+06	1.16075e+07	4.75715e+06	4.80235e+06	4.80148e+06
M160T288	Betonicine	3.82765e+07	2.59185e+07	3.1866e+07	1.4569e+07	1.10542e+07	1.19511e+07	2.43125e+07	2.44246e+07	2.44248e+07
M229T415_1	Bisphenol a	1.61083e+07	2.75147e+07	1.99342e+07	3.79442e+07	3.973e+07	4.39848e+07	2.70889e+07	2.7083e+07	2.87264e+07
M170T372	3-Methylhistidine	1.3682e+08	1.63548e+08	1.2147e+08	7.50723e+07	8.00585e+07	7.90596e+07	9.49876e+07	8.5896e+07	8.59272e+07
M169T364	2-hydroxy-5-methoxybenzoic acid	2.80994e+07	2.59866e+07	2.73918e+07	2.14785e+07	1.70948e+07	1.52064e+07	2.31073e+07	2.35188e+07	2.31712e+07
M125T152	Penicillic acid	5.11866e+07	4.91151e+07	4.65404e+07	4.28632e+07	4.22252e+07	4.06903e+07	4.68743e+07	4.68234e+07	4.44358e+07
M111T195	D-erythro-imidazolylglycerol phosphate	5.37559e+08	4.77914e+08	3.447e+08	7.38413e+08	6.95082e+08	7.52571e+08	3.99251e+08	4.72631e+08	4.75382e+08
M265T349	Thiamine	5.69966e+06	1.07864e+07	8.9113e+06	1.6324e+07	1.51317e+07	1.88731e+07	9.90835e+06	9.92527e+06	9.90837e+06
M552T181	1-arachidoyl-2-hydroxy-sn-glycero-3-phosphocholine	9.8933e+06	1.73389e+07	8.83151e+06	3.19145e+07	2.50758e+07	2.53968e+07	1.28358e+07	1.29133e+07	1.29133e+07
M171T257	N-alpha-acetyl-l-lysine	2.76348e+08	2.75415e+08	2.26563e+08	1.17141e+08	1.63232e+08	1.77449e+08	2.47987e+08	2.54237e+08	2.4769e+08
M568T182	1-Stearoyl-2-hydroxy-sn-glycero-3-phosphocholine	2.4541e+08	2.63541e+08	2.02418e+08	3.33061e+08	3.85385e+08	3.27958e+08	2.24846e+08	2.19634e+08	2.19531e+08
M134T26	5-methylbenzotriazole	4.31248e+07	3.29913e+07	3.17983e+07	1.91978e+07	1.50066e+07	6.55046e+06	2.6324e+07	2.69125e+07	2.69131e+07
M268T168	Adenosine	5.83059e+06	1.12361e+07	6.52883e+06	4.44962e+07	7.00925e+07	9.56338e+07	2.60027e+07	2.6003e+07	2.61685e+07
M109T365	3-methyl-l-histidine	3.10882e+06	1.28871e+07	1.49069e+07	2.44581e+07	3.11826e+07	3.49665e+07	1.39023e+07	1.33761e+07	1.39167e+07
M152T255	Acenapthylene	3.35466e+06	7.43652e+06	4.69111e+06	9.9177e+06	1.17131e+07	1.01466e+07	7.04937e+06	7.16336e+06	7.061e+06
M212T287	Methyldopa	2.69985e+07	3.31382e+07	2.43911e+07	1.89398e+07	1.4633e+07	1.50294e+07	2.18509e+07	2.14692e+07	2.18444e+07
M161T279	Naphthoresorcinol	6.05067e+06	7.36573e+06	3.86341e+06	1.80327e+07	1.60762e+07	2.77672e+07	1.35687e+07	1.35619e+07	1.15228e+07
M220T381	O-succinyl-l-homoserine	5.34805e+07	5.89946e+07	6.63204e+07	4.52438e+07	3.07987e+07	3.12511e+07	4.53099e+07	4.53131e+07	4.57781e+07
M218T272_1	Pentazocine	3.5358e+08	4.93962e+08	5.64221e+08	2.13106e+08	2.36619e+08	2.35844e+08	3.38104e+08	3.45918e+08	3.45915e+08
M191T364	Chorismic acid	7.89286e+07	7.37727e+07	7.41533e+07	6.49213e+07	5.77604e+07	4.94928e+07	6.75353e+07	6.75352e+07	6.82208e+07
M398T168	Solanidine	4.48654e+06	8.77708e+06	3.01686e+06	1.14642e+07	1.27176e+07	1.22146e+07	6.22907e+06	6.92693e+06	6.92562e+06
M414T190	Solasodine	3.93715e+06	6.30473e+06	2.083e+06	8.71343e+06	1.04598e+07	1.30263e+07	5.72506e+06	5.65973e+06	5.65807e+06
M176T372	N-cyclohexylaniline	2.77254e+07	2.78782e+07	1.85844e+07	1.53829e+07	1.03592e+07	8.97905e+06	1.70454e+07	1.694e+07	1.7045e+07
M496T188_3	1-palmitoyl-sn-glycero-3-phosphocholine	3.68365e+09	3.74831e+09	3.33497e+09	4.25608e+09	4.15412e+09	3.98767e+09	3.91645e+09	3.89707e+09	3.89686e+09
M426T164	Oleoyl-l-carnitine	2.225e+07	4.02834e+07	1.40468e+07	5.5749e+07	5.84693e+07	7.96915e+07	3.75928e+07	4.17919e+07	3.76659e+07
M807T136_1	1-palmitoyl-2-docosahexaenoyl-sn-glycero-3-phosphocholine	5.34442e+08	5.04286e+08	5.04127e+08	6.09537e+08	6.6074e+08	5.70753e+08	5.54956e+08	5.50351e+08	5.55009e+08
M123T62	Salicylaldehyde	3.8817e+07	2.08653e+07	2.33346e+07	4.63164e+07	4.72394e+07	4.82568e+07	2.75428e+07	2.7068e+07	2.75556e+07
M233T104	Ile-thr	783543	1.31103e+06	670013	1.15199e+07	1.08864e+07	4.27147e+06	2.78979e+06	3.84524e+06	3.84514e+06
M114T166	Creatinine	2.88842e+08	3.69094e+08	3.19889e+08	6.80035e+08	4.7343e+08	5.09724e+08	4.07717e+08	3.99529e+08	3.99532e+08
M306T255	His-Lys	6.55235e+06	1.36205e+07	9.82847e+06	1.76213e+07	1.8049e+07	1.58827e+07	1.25061e+07	1.22627e+07	1.22641e+07
M247T342	2-cis-4-trans-abscisic acid	8.69589e+06	1.02888e+07	1.86157e+07	2.86832e+07	2.24772e+07	2.22172e+07	1.46382e+07	1.46388e+07	1.49338e+07
M224T289	N-acetyl-d-galactosaminitol	4.77464e+06	9.69775e+06	4.28488e+06	1.23839e+07	1.08488e+07	1.474e+07	1.02067e+07	1.02051e+07	9.8803e+06
M290T383	(-)-atropine	5.25978e+06	7.91749e+06	6.52537e+06	2.35082e+07	1.31166e+07	1.43447e+07	1.11283e+07	1.11467e+07	1.11624e+07
M111T260	Hydroquinone	2.96747e+07	2.06259e+07	2.73494e+07	3.69704e+07	3.44769e+07	3.30439e+07	2.50427e+07	2.49036e+07	2.49041e+07
M222T154	4-amino-5-chloro-1-phenyl-6-pyridazone	1.0822e+07	8.08313e+06	1.47651e+07	6.76065e+06	2.4362e+06	1.00426e+06	1.01727e+07	1.02545e+07	1.01731e+07
M200T298	Pantoprazole	4.87369e+06	1.20233e+07	7.28961e+06	1.55086e+07	1.32028e+07	1.48478e+07	8.98646e+06	8.5532e+06	8.97271e+06
M207T223	2-ethyl-2-phenylmalonamide	3.14619e+07	3.29551e+07	4.22329e+07	4.39774e+07	4.90824e+07	5.59273e+07	4.40316e+07	4.50612e+07	4.40242e+07
M262T297	Imazethapyr	1.47904e+07	1.37916e+07	1.66763e+07	2.37205e+07	1.97703e+07	1.80843e+07	1.57898e+07	1.57883e+07	1.56724e+07
M175T516_2	DL-arginine	5.26918e+09	4.96752e+09	5.88352e+09	4.56612e+09	4.62869e+09	4.58029e+09	4.61087e+09	4.68231e+09	4.68162e+09
M120T341	2-amino-1-phenylethanol	3.79505e+06	3.01692e+06	3.15506e+06	2.26347e+07	7.81894e+06	1.69162e+07	1.56841e+07	1.00489e+07	1.56703e+07
M125T126	Ethanone, 1-[2-hydroxy-3-propyl-4-[4-(2h-tetrazol-5-yl)butoxy]phenyl]-	5.44787e+07	4.41145e+07	5.70438e+07	3.83839e+07	3.9068e+07	2.34642e+07	4.61455e+07	4.73996e+07	4.64111e+07
M455T202	2'-deoxycytidine	7.40511e+06	1.32185e+07	1.04064e+07	1.44172e+07	1.65037e+07	2.03579e+07	1.23541e+07	1.22968e+07	1.2263e+07
M128T127	N-phenyl-1-naphthylamine	6.28809e+06	1.10696e+07	1.17941e+07	5.76369e+06	4.46749e+06	3.39079e+06	5.2229e+06	5.8769e+06	5.01778e+06
M785T38	Arachidonoylthiophosphorylcholine	4.04573e+08	2.41367e+08	3.35741e+08	1.9621e+08	1.92871e+08	1.98294e+08	2.10239e+08	2.05052e+08	2.10912e+08
M173T281_2	Menadione	1.00178e+07	165258	8.6548e+06	9.31353e+07	2.26662e+07	7.71102e+07	3.73691e+07	3.74461e+07	3.73042e+07
M72T293	Pyrrolidine	1.75921e+08	1.74037e+08	1.89241e+08	1.70267e+08	1.48072e+08	1.419e+08	1.6937e+08	1.64904e+08	1.69688e+08
M130T364	D-pyroglutamic acid	2.77432e+08	2.74564e+08	2.75419e+08	2.66231e+08	2.21647e+08	2.22488e+08	2.714e+08	2.69737e+08	2.71388e+08
M282T283	1-methyladenosine	1.95095e+07	2.52539e+07	1.83585e+07	2.79402e+07	2.62811e+07	3.40232e+07	2.37657e+07	2.37657e+07	2.383e+07
M176T381_1	L-citrulline	1.461e+08	1.52919e+08	1.93537e+08	1.38808e+08	8.63132e+07	9.10509e+07	1.27201e+08	1.27203e+08	1.28206e+08
M243T24	Equol	9.44849e+06	1.60461e+07	1.16702e+07	2.31975e+07	1.91939e+07	1.64562e+07	1.65318e+07	1.63819e+07	1.65323e+07
M130T299	L-pipecolic acid	2.0108e+08	1.66178e+08	2.84566e+08	1.19328e+08	1.29528e+08	1.25728e+08	1.84107e+08	1.892e+08	1.89264e+08
M191T389	3-hydroxymandelic acid	3.2483e+07	2.90374e+07	2.634e+07	2.51061e+07	2.07253e+07	1.45857e+07	2.42518e+07	2.38842e+07	2.38981e+07
M424T166	Linoleoylcarnitine	1.16693e+07	2.17938e+07	7.23311e+06	2.32722e+07	2.46889e+07	2.65375e+07	1.9483e+07	2.03347e+07	1.95488e+07
M248T312_2	Meperidine	1.14401e+08	1.81526e+08	9.79345e+07	2.29323e+08	1.79538e+08	2.08853e+08	1.47089e+08	1.47092e+08	1.47844e+08
M148T291_2	Ephedrine	4.10546e+07	3.39038e+07	3.83992e+07	4.47674e+07	4.13743e+07	4.54797e+07	4.74174e+07	4.79708e+07	4.56279e+07
M103T346_1	Phenylacetaldehyde	1.13557e+08	1.06704e+08	9.78888e+07	1.33999e+08	1.17462e+08	1.1816e+08	1.12468e+08	1.12473e+08	1.12852e+08
M160T376_4	Dl-2-aminocaprylic acid	2.59341e+09	3.98497e+09	1.9925e+09	1.79827e+09	1.15344e+09	9.43172e+08	2.42961e+09	2.41285e+09	2.42979e+09
M271T223	7,3',4'-trihydroxyisoflavone	1.19999e+07	6.93192e+06	1.95097e+07	5.90101e+06	2.76014e+06	2.32717e+06	6.57268e+06	6.47567e+06	6.56956e+06
M118T265_3	Betaine	4.02894e+09	3.58115e+09	4.02285e+09	3.41492e+09	2.2919e+09	3.23128e+09	3.6717e+09	3.59646e+09	3.66902e+09
M240T210	Clomazon	2.12114e+07	2.54897e+07	1.90491e+07	1.86001e+07	1.64317e+07	1.30318e+07	2.03501e+07	2.06136e+07	2.06136e+07
M304T102	Fenpropimorph	1.14078e+07	1.65633e+07	2.41702e+07	6.1648e+06	8.65893e+06	1.0129e+07	2.11815e+07	2.1059e+07	2.06071e+07
M229T293_2	L-leucyl-l-proline	1.89451e+08	1.11151e+08	1.09199e+08	8.2232e+07	7.01681e+07	7.1529e+07	1.05135e+08	1.04432e+08	1.04434e+08
M112T202_2	Cytosine	1.31732e+08	1.43297e+08	1.58958e+08	1.55424e+08	1.83236e+08	1.74307e+08	1.44068e+08	1.43408e+08	1.44002e+08
M147T364	D-glutamine	3.5399e+08	3.50473e+08	3.49806e+08	3.45053e+08	2.81506e+08	2.82892e+08	3.44728e+08	3.44693e+08	3.50166e+08
M407T294	6,7-dimethoxy-8-[(2s,3r,4s,5s,6r)-3,4,5-trihydroxy-6-(hydroxymethyl)oxan-2-yl]oxychromen-2-one	8.53064e+07	8.09115e+07	9.45643e+07	7.90664e+07	7.3785e+07	7.8629e+07	8.31805e+07	8.31812e+07	8.34924e+07
M127T250	Diethylcarbamazine	9.10654e+07	8.1904e+07	1.12596e+08	7.90562e+07	6.93302e+07	7.42527e+07	8.53128e+07	8.52989e+07	8.75789e+07
M510T185	1-heptadecanoyl-sn-glycero-3-phosphocholine	5.74013e+07	7.23116e+07	5.71271e+07	5.16196e+07	4.65649e+07	5.31474e+07	5.90721e+07	5.90475e+07	5.98383e+07
M783T138_1	2-oleoyl-1-palmitoyl-sn-glycero-3-phosphocholine	4.76369e+08	4.19518e+08	4.09662e+08	4.10916e+08	3.61203e+08	3.54228e+08	4.0813e+08	4.05261e+08	4.08149e+08
M437T34	Met-Met-Arg	1.94477e+07	1.51156e+07	2.0455e+07	1.98967e+07	3.13594e+07	3.40429e+07	3.64494e+07	3.73739e+07	3.64976e+07
M126T538	5-methylcytosine	2.03564e+07	1.69526e+07	7.68125e+06	8.07021e+06	7.19273e+06	3.63082e+06	8.802e+06	8.53071e+06	9.70388e+06
M413T300	.alpha.-d-glucose pentaacetate	6.06354e+06	7.91151e+06	9.63258e+06	8.37576e+06	7.79888e+06	7.82629e+06	7.13017e+06	7.04667e+06	7.12949e+06
M205T194	.alpha.-L-Glu-Gly	297693	428525	693821	1.01588e+06	409593	721843	467950	472333	423153
M357T530	.beta.-estradiol 17-valerate	3.67386e+06	4.13607e+06	4.97611e+06	6.08246e+06	4.16004e+06	7.33711e+06	4.73735e+06	4.76577e+06	4.73707e+06
M130T476	.beta.-homoproline	2.00428e+07	3.01192e+07	2.91794e+07	2.0126e+07	1.91679e+07	4.78367e+07	1.81189e+07	1.81248e+07	1.77214e+07
M86T110	.gamma.-aminobutyric acid	1.31108e+07	1.21904e+07	1.27339e+07	1.52958e+07	1.30041e+07	1.31158e+07	1.25643e+07	1.28314e+07	1.2902e+07
M276T483	.gamma.-l-glu-.epsilon.-l-lys	2.06322e+06	2.88735e+06	2.93497e+06	3.08665e+06	3.04749e+06	2.68022e+06	2.55092e+06	2.55094e+06	2.62506e+06
M167T147	.gamma.-undecalactone	4.6324e+07	4.5441e+07	2.66077e+07	2.21359e+07	4.75819e+07	2.78832e+07	2.94092e+07	2.90194e+07	3.55446e+07
M177T456	(-)-cotinine	1.47021e+06	5.41165e+06	751799	4.26397e+06	1.56077e+06	3.14711e+06	2.05506e+06	2.70859e+06	1.93551e+06
M107T33	(-)-perillyl alcohol	2.60203e+06	2.47502e+06	1.86214e+06	1.80531e+06	2.52481e+06	2.13597e+06	4.33766e+06	4.4477e+06	4.33436e+06
M212T281	(-)-quebrachitol	1.13358e+06	1.25344e+06	1.7211e+06	2.00133e+06	669730	974806	1.36442e+06	1.37018e+06	1.36441e+06
M377T207	(-)-riboflavin	266525	628963	881929	577045	632892	560313	685182	691261	691332
M275T202	(+)-chlorpheniramine	8.7206e+06	6.0891e+06	2.52521e+06	3.44796e+06	5.15932e+06	3.31822e+06	4.95543e+06	5.07914e+06	4.93234e+06
M233T380_2	(+)-costunolide	620994	1.00423e+06	375682	1.29122e+06	573097	533978	699133	685206	685141
M561T30	(1s,4as,7s,7as)-1-[(2s,3r,4s,5s,6r)-6-[[(e)-3-(3,4-dihydroxyphenyl)prop-2-enoyl]oxymethyl]-3,4,5-trihydroxyoxan-2-yl]oxy-7-hydroxy-7-methyl-4a,5,6,7a-tetrahydro-1h-cyclopenta[c]pyran-4-carboxylic acid	2.5702e+06	4.10748e+06	2.8234e+06	4.66367e+06	3.01713e+06	1.96661e+06	2.19067e+06	2.18964e+06	2.11588e+06
M431T239	(2s,3s,4s,5r,6s)-3,4,5-trihydroxy-6-(5-hydroxy-4-oxo-2-phenylchromen-7-yl)oxyoxane-2-carboxylic acid	433730	686066	705863	50777.6	283916	419469	632577	623678	623732
M253T513	(2s)-2-[(1s,2r)-1,2-dihydroxypentyl]-4-methoxy-2,3-dihydropyran-6-one	2.93591e+06	3.58793e+06	5.551e+06	4.67128e+06	2.67506e+06	3.91192e+06	4.68563e+06	4.09898e+06	4.10142e+06
M311T285	(3-bromo-5-chloro-2-hydroxyphenyl)phenylmethanone	8.95118e+06	8.14376e+06	7.85599e+06	4.5644e+06	5.18069e+06	5.35935e+06	7.82246e+06	7.89052e+06	7.82238e+06
M362T74	(r)-(+)-arachidonyl-1'-hydroxy-2'-propylamide	5.81055e+06	6.48453e+06	1.03534e+07	1.10253e+07	8.11559e+06	8.78283e+06	2.5263e+07	2.54669e+07	2.5263e+07
M232T250_2	(r)-butyrylcarnitine	2.49266e+08	2.27381e+08	2.53404e+08	2.65497e+08	2.53929e+08	3.47335e+08	2.51284e+08	2.52335e+08	2.51273e+08
M502T186	1-(1z-hexadecenyl)-sn-glycero-3-phosphocholine	7.44609e+06	1.155e+07	1.25254e+07	1.05393e+07	1.05578e+07	9.09221e+06	1.09388e+07	1.10474e+07	1.10465e+07
M819T35	1-(1z-octadecenyl)-2-(4z,7z,10z,13z,16z,19z-docosahexaenoyl)-sn-glycero-3-phosphocholine	6.79445e+06	8.50703e+06	5.71491e+06	1.00672e+07	9.94023e+06	8.5415e+06	7.52791e+06	7.79401e+06	7.51658e+06
M383T389	1-(2,3-dibenzimidazol-2-ylpropyl)-2-methoxybenzene	187363	554176	415986	622706	600252	710157	607232	596905	601812
M217T383	1-(4-piperidinyl)-1,3-dihydro-2h-indol-2-one	6.50902e+06	5.9176e+06	7.20006e+06	6.45746e+06	4.73103e+06	5.89629e+06	6.05596e+06	6.01608e+06	6.04287e+06
M236T320	1-(benzo[d][1,3]dioxol-4-yl)-2-(methylamino)pentan-1-one	974120	869711	1.41779e+06	663221	485230	569503	1.10008e+06	1.1044e+06	1.1001e+06
M143T305	1-acetyl-3-piperidinamine	6.3755e+06	7.01823e+06	8.18485e+06	1.13998e+07	7.27547e+06	1.29806e+07	1.03026e+07	1.17626e+07	1.17742e+07
M759T142_1	1-hexadecanoyl-2-octadecadienoyl-sn-glycero-3-phosphocholine	1.52569e+09	1.82039e+09	1.71836e+09	1.79837e+09	1.71314e+09	1.57015e+09	1.69458e+09	1.7135e+09	1.69497e+09
M747T143_2	1-hexadecyl-2-(9z-octadecenoyl)-sn-glycero-3-phosphocholine	1.19771e+07	1.23637e+07	1.4136e+07	1.0034e+07	8.69903e+06	1.10944e+07	1.44872e+07	1.35174e+07	1.35093e+07
M608T158	1-lignoceroyl-2-hydroxy-sn-glycero-3-phosphocholine	1.63806e+06	1.35704e+06	1.50309e+06	1.53715e+06	1.10092e+06	981672	1.46238e+06	1.4663e+06	1.46238e+06
M223T261	1-methyl-3-isobutylxanthine	4.358e+06	5.82511e+06	9.23767e+06	4.86497e+06	5.2868e+06	4.82373e+06	6.74797e+06	6.74721e+06	6.50189e+06
M124T613	1-methyl-l-histidine	1.24882e+08	1.29605e+08	1.13682e+08	1.15538e+08	1.53917e+08	1.302e+08	1.33416e+08	1.36786e+08	1.36791e+08
M170T532	1-methylhistidine	9.10291e+07	1.79209e+08	4.28304e+07	1.62456e+08	1.66708e+08	3.02244e+07	9.00986e+07	8.34968e+07	1.00508e+08
M707T144_1	1-myristoyl-2-palmitoyl-sn-glycero-3-phosphocholine	1.1995e+07	1.30368e+07	1.23401e+07	1.27658e+07	1.1727e+07	1.14021e+07	1.22623e+07	1.25303e+07	1.22778e+07
M468T191	1-myristoyl-sn-glycero-3-phosphocholine	4.66473e+07	2.83687e+07	2.8726e+07	3.62561e+07	3.85255e+07	3.00549e+07	3.41716e+07	3.38431e+07	3.41724e+07
M157T385	1-naphthaldehyde	1.45822e+06	2.33252e+06	2.26951e+06	2.58517e+06	2.25788e+06	6.31986e+06	2.36017e+06	2.36468e+06	2.21231e+06
M540T198	1-o-hexadecyl-2-deoxy-2-thio-s-acetyl-sn-glyceryl-3-phosphorylcholine	4.09852e+06	4.04774e+06	4.24801e+06	5.16163e+06	3.39144e+06	3.59485e+06	4.06613e+06	4.06673e+06	4.15114e+06
M550T182_2	1-o-hexadecyl-2-o-(2e-butenoyl)-sn-glyceryl-3-phosphocholine	2.9076e+07	2.79616e+07	1.70182e+07	2.12226e+07	2.69009e+07	2.75553e+07	2.1146e+07	2.06738e+07	2.06671e+07
M793T36_2	1-o-hexadecyl-2-o-(4z,7z,10z,13z,16z,19z-docosahexaenoyl)-sn-glyceryl-3-phosphorylcholine	7.25743e+06	1.00209e+07	8.42293e+06	1.16414e+07	1.22989e+07	1.1472e+07	1.04943e+07	1.04956e+07	1.00788e+07
M767T134	1-o-hexadecyl-2-o-(5z,8z,11z,14z,17z-eicosapentaenoyl)-sn-glyceryl-3-phosphorylcholine	1.8483e+07	2.39968e+07	1.94544e+07	2.02379e+07	2.08903e+07	2.08568e+07	2.09885e+07	2.0757e+07	2.09885e+07
M184T183	1-octadecyl-2-acetyl-sn-glycero-3-phosphocholine	2.29606e+08	2.36377e+08	1.27598e+08	2.57954e+08	1.27457e+08	1.16025e+08	2.01211e+08	2.01194e+08	1.8352e+08
M733T143	1-oleoyl-2-myristoyl-sn-glycero-3-phosphocholine	5.95344e+07	2.46624e+07	3.64977e+07	4.09035e+07	4.49655e+07	3.59399e+07	3.88197e+07	4.01209e+07	4.01234e+07
M544T183_1	1-Oleoyl-sn-glycero-3-phosphocholine	5.02718e+08	4.99751e+08	3.82433e+08	4.09158e+08	3.71167e+08	3.91568e+08	3.98581e+08	3.92576e+08	3.98625e+08
M313T193	1-palmitoyl-2-linoleoyl-rac-glycerol	3.93744e+06	2.80569e+06	2.48684e+06	4.01528e+06	3.61352e+06	3.28303e+06	3.15272e+06	3.13886e+06	3.15276e+06
M759T45	1-palmitoyl-2-linoleoyl-sn-glycero-3-phosphocholine	1.97861e+09	8.0055e+08	6.01816e+09	6.11301e+09	5.68514e+09	7.32469e+08	2.64462e+09	2.69384e+09	2.69435e+09
M751T138	1-palmitoyl-2-thiopalmitoyl phosphatidylcholine	1.34153e+06	2.37178e+06	3.03096e+06	3.72135e+06	4.75181e+06	5.24178e+06	3.58547e+06	3.65972e+06	3.803e+06
M538T182	1-Palmitoyllysophosphatidylcholine	2.35678e+07	3.75117e+07	1.78426e+07	2.82495e+07	2.6313e+07	3.0325e+07	2.35402e+07	2.2743e+07	2.27546e+07
M482T189	1-pentadecanoyl-sn-glycero-3-phosphocholine	8.06333e+07	8.15213e+07	5.94062e+07	7.29397e+07	7.62165e+07	6.37777e+07	7.14237e+07	7.14246e+07	7.11018e+07
M342T213	1-pyrrolidineheptanoic acid, 2-(3-hydroxyoctyl)-5-oxo-	2.76633e+06	1.67088e+06	1.72502e+06	454876	642885	635200	1.79634e+06	1.79395e+06	1.80087e+06
M888T183	1-stearoyl-2-arachidonoyl-sn-glycero-3-phospho-(1'-myo-inositol)	5.4614e+06	6.01921e+06	5.92341e+06	6.07338e+06	4.75793e+06	3.80666e+06	5.28286e+06	5.08714e+06	5.28106e+06
M628T183	1-Stearoyl-2-arachidonoyl-sn-glycerol	7.26162e+07	7.70481e+07	7.69022e+07	7.94175e+07	6.92215e+07	6.13121e+07	6.75426e+07	6.75426e+07	6.8313e+07
M811T109	1-stearoyl-2-arachidonyl-sn-glycero-3-phosphocholine	4.67376e+07	1.45237e+08	1.25862e+08	1.15259e+08	8.15981e+07	6.70251e+07	1.06517e+08	1.0644e+08	1.01928e+08
M835T134	1-stearoyl-2-docosahexaenoyl-sn-glycero-3-phosphocholine	2.43831e+08	2.99914e+08	3.55121e+08	3.48383e+08	3.42212e+08	3.05171e+08	3.09819e+08	3.06292e+08	3.09814e+08
M652T182	1-stearoyl-2-docosahexaenoyl-sn-glycerol	1.97645e+06	1.90389e+06	1.82141e+06	2.99363e+06	2.48107e+06	3.29395e+06	1.98007e+06	1.93032e+06	1.98035e+06
M787T38	1-stearoyl-2-linoleoyl-sn-glycero-3-phosphocholine	2.19353e+08	1.5624e+08	3.4366e+08	1.79697e+08	2.69345e+08	2.0613e+08	4.91184e+08	3.77756e+08	3.83647e+08
M769T142	1-stearoyl-2-oleoyl-sn-glycero-3-phosphoethanolamine	9.76907e+06	9.37723e+06	7.81963e+06	5.39921e+06	6.61719e+06	8.00799e+06	7.49337e+06	7.73952e+06	7.74545e+06
M789T45	1-Stearoyl-2-oleoyl-sn-glycerol 3-phosphocholine (SOPC)	6.03301e+07	1.66705e+08	1.20041e+08	1.13128e+08	4.43341e+07	4.56239e+07	1.89798e+08	1.20271e+08	1.09318e+08
M524T184_2	1-Stearoyl-sn-glycerol 3-phosphocholine(LPC(18:0))	1.31765e+09	1.73335e+09	1.46759e+09	1.64521e+09	1.57504e+09	1.65977e+09	1.53355e+09	1.521e+09	1.53341e+09
M779T123	1,2-di-(9z,12z,15z-octadecatrienoyl)-sn-glycero-3-phosphocholine	1.30387e+06	538299	522064	678368	813633	401311	686947	699903	699938
M879T132_1	1,2-didocosahexaenoyl-sn-glycero-3-phosphocholine	2.18387e+06	1.72423e+06	2.30849e+06	2.35121e+06	2.55071e+06	2.0816e+06	1.62481e+06	1.68688e+06	1.62493e+06
M843T134	1,2-dieicosenoyl-sn-glycero-3-phosphocholine	1.83717e+06	1.33886e+06	2.44593e+06	2.33194e+06	1.4976e+06	795115	1.32345e+06	1.39816e+06	1.30814e+06
M735T144	1,2-dihexadecanoyl-sn-glycero-3-phosphocholine	1.60253e+08	1.64368e+08	1.62772e+08	1.59118e+08	1.62597e+08	1.72907e+08	1.60546e+08	1.62831e+08	1.62811e+08
M741T144	1,2-dilinoleoyl-sn-glycero-3-phosphoethanolamine	9.21831e+06	7.04934e+06	5.47104e+06	4.03851e+06	4.1883e+06	5.58192e+06	6.12397e+06	6.31339e+06	6.3175e+06
M600T184	1,2-dilinoleoylglycerol	1.49956e+07	1.1462e+07	1.29002e+07	1.40578e+07	1.61896e+07	1.26628e+07	1.32321e+07	1.29139e+07	1.32364e+07
M787T139_2	1,2-dioleoyl-sn-glycero-3-phosphatidylcholine	5.60632e+08	7.61304e+08	8.56378e+08	5.62239e+08	5.97183e+08	6.38695e+08	6.78188e+08	6.88575e+08	6.88589e+08
M604T145	1,2-dioleoyl-sn-glycerol	7.6561e+06	8.84683e+06	8.57451e+06	5.74755e+06	5.49241e+06	5.69978e+06	7.02608e+06	7.30978e+06	7.02876e+06
M113T380	1,3 cyclohexanedione	1.60972e+07	1.541e+07	1.92326e+07	1.54148e+07	9.28467e+06	1.09168e+07	1.28334e+07	1.29948e+07	1.2995e+07
M259T30	1,3-benzenediol, 5-methyl-2-[(1r,6r)-3-methyl-6-(1-methylethenyl)-2-cyclohexen-1-yl]-	1.1258e+06	1.02443e+06	368629	1.08531e+06	1.06648e+06	492546	771141	774801	607405
M159T515	1,5-diaminonaphthalene	1.96638e+06	1.3407e+06	2.97995e+06	1.53265e+06	1.95094e+06	1.98773e+06	1.7349e+06	1.67585e+06	1.73598e+06
M145T297	1,6-anhydro-.beta.-d-glucose	2.99247e+07	2.85006e+07	2.39602e+07	2.78353e+07	2.86299e+07	2.91552e+07	2.72835e+07	2.72758e+07	2.75418e+07
M284T120	15-deoxy-goyazensolide	4.26291e+06	3.29532e+06	5.17665e+06	3.96966e+06	4.06988e+06	2.89258e+06	7.63745e+06	7.63677e+06	7.53089e+06
M301T237	15-oxo-5z,8z,11z,13e-eicosatetraenoic acid	108233	115541	365572	131536	257192	245538	219473	232222	220237
M213T169	16.alpha.-hydroxyestrone	20775.5	79386	71805	18538.6	44387.3	61245.1	50062.3	57626.6	50467.1
M462T203	1h-1,2,3-triazole-1-octanamide, n-[1,1'-biphenyl]-2-yl-4-(3-pyridinyl)-	532580	487699	89882.4	261044	137075	138979	232305	232173	224006
M85T297	1h-1,2,4-triazol-3-amine	1.30575e+08	1.25293e+08	1.04945e+08	1.30945e+08	1.38526e+08	1.18273e+08	1.22679e+08	1.2465e+08	1.22697e+08
M343T236	1h-pyrazole-3-carboxamide, 5-(5-chloro-2,4-dihydroxyphenyl)-n-ethyl-4-(4-methoxyphenyl)-	2.47538e+06	2.32448e+06	1.85555e+06	2.63895e+06	2.5887e+06	2.65802e+06	2.04175e+06	2.08051e+06	2.08055e+06
M217T604	2-(2',3',4'-trihydroxybutyl)quinoxaline	73032.7	48125.5	69673.9	70996.3	75150.8	54609.1	75102.2	46780.4	74807.7
M594T165	2-(5-oxovaleryl)phosphatidylcholine	110351	142860	19596.5	108117	132431	130756	4.12659e+06	4.12659e+06	4.11885e+06
M552T289	2-[(4s,5s,5as,9as)-4-methoxy-6,6,9a-trimethyl-5-[(2e,4e,6e)-octa-2,4,6-trienoyl]oxy-1-oxo-4,5,5a,7,8,9-hexahydro-3h-benzo[e]isoindol-2-yl]pentanedioic acid	43815.6	115912	240190	2.58617e+06	2.9643e+06	1.43395e+06	755332	693437	695117
M90T152	2-amino-2-methyl-1-propanol	9.84954e+06	9.45053e+06	1.19779e+07	8.9766e+06	1.29736e+07	6.74463e+06	1.03821e+07	9.89404e+06	9.88323e+06
M88T663	2-amino-2-methyl-1,3-propanediol	5.27211e+06	6.09174e+06	6.76539e+06	5.85597e+06	6.75774e+06	5.71142e+06	5.98922e+06	5.96643e+06	6.5107e+06
M144T395	2-aminoadipic acid	1.38863e+06	2.18155e+06	3.86467e+06	2.38919e+06	2.0605e+06	2.14865e+06	2.54986e+06	2.3261e+06	2.5493e+06
M110T25	2-aminophenol	1.26121e+06	1.03706e+06	759693	841333	1.31451e+06	1.26037e+06	1.27339e+06	1.27263e+06	1.37031e+06
M361T190	2-arachidonoylglycerol	1.74455e+06	1.4432e+06	1.90615e+06	1.99037e+06	2.22605e+06	1.44067e+06	1.28571e+06	1.29515e+06	901368
M837T194	2-docosahexaenoyl-1-stearoyl-sn-glycero-3-phosphoserine	108960	87768	81875.9	242711	427169	947555	157507	138342	138944
M99T342_2	2-hexenal	4.45763e+07	8.18093e+07	6.73061e+07	5.49907e+07	5.5932e+07	5.78754e+07	4.58094e+07	4.08157e+07	4.59095e+07
M188T409	2-hydroxy-6-methylquinoline-3-carbaldehyde	973007	705001	1.42946e+06	1.69556e+06	1.47426e+06	1.20578e+06	1.04372e+06	1.0377e+06	1.04769e+06
M107T24	2-hydroxybenzyl alcohol	419054	710294	495970	1.14055e+06	836310	808293	771401	740221	771431
M113T691	2-imino-4-methylpiperidine	2.05367e+07	1.77012e+07	1.33579e+07	1.86702e+07	3.79694e+06	1.85511e+07	1.75485e+07	1.7531e+07	1.61798e+07
M717T146	2-linoleoyl-1-palmitoyl-sn-glycero-3-phosphoethanolamine	1.22449e+07	1.36494e+07	9.60596e+06	9.73586e+06	9.5992e+06	1.09324e+07	1.05319e+07	1.06822e+07	1.06882e+07
M355T217	2-linoleoylglycerol	24846.4	600838	96768.6	62789.6	90179.8	17979.4	90592	94893.8	96419.6
M153T304	2-methyl-4-nitroaniline	1.22719e+07	805916	1.36064e+07	2.52204e+07	9.60943e+06	2.27869e+07	1.17945e+07	1.14447e+07	1.14444e+07
M579T295	2-o-rhamnosylvitexin	7.5865e+06	7.66339e+06	8.0651e+06	8.38573e+06	7.21134e+06	7.84359e+06	7.58446e+06	7.71216e+06	7.7109e+06
M536T294	2-pyrimidinecarboxamide, hexahydro-n-hydroxy-1,3-bis[(4-methoxyphenyl)sulfonyl]-5,5-dimethyl-	94958.4	187373	74174.5	222940	206517	226662	91899.4	119991	121963
M210T406	2,2-bis[hydroxymethyl]-2,2',2''-nitrilotriethanol	2.73234e+06	2.62946e+06	7.0367e+06	2.7143e+06	7.1761e+06	2.6953e+06	2.99192e+06	3.18491e+06	3.18565e+06
M168T307	2,4-diamino-6-nitrotoluene	7.67545e+06	5.64851e+06	1.55002e+07	5.08954e+06	7.39202e+06	7.37704e+06	7.48595e+06	7.43186e+06	6.38372e+06
M215T208	2,4-dihydroxybenzophenone	3.62154e+06	4.61089e+06	3.26923e+06	4.12223e+06	4.72957e+06	4.36465e+06	8.72268e+06	8.71808e+06	6.32887e+06
M246T77	2,4,6-tri-tert-butylaniline	1.8068e+07	2.15873e+07	3.46575e+07	3.69083e+07	2.66247e+07	2.7576e+07	7.8244e+07	8.26408e+07	7.82674e+07
M448T163	3-[(cholamidopropyl)dimethylammonio]-1-propanesulfonate	3.70663e+06	4.82231e+06	2.34727e+06	5.69443e+06	5.47846e+06	7.34584e+06	3.96648e+06	3.96692e+06	4.02444e+06
M191T29	3-[4-(2-methoxyethyl)phenoxy]-1,2-epoxypropane	670099	370511	414266	386027	618539	401503	2.05001e+06	1.00545e+06	2.06341e+06
M208T338	3-amino-2,5-dichlorobenzoic acid	2.06012e+07	2.07129e+07	1.78585e+07	2.57923e+07	1.89385e+07	2.14316e+07	2.09624e+07	2.09585e+07	2.1167e+07
M85T30	3-Butynoic acid	613698	609557	509522	603823	584995	762199	603816	602825	621370
M133T581	3-methyl-2-quinoxalinone	4.12953e+07	5.32223e+07	6.47932e+06	9.52519e+06	5.41723e+06	5.2794e+06	3.23549e+07	3.21219e+07	1.26166e+07
M133T237	3-methyladenine	3.19244e+06	2.83738e+06	4.33298e+06	2.73304e+06	2.25562e+06	3.11888e+06	3.38878e+06	3.35185e+06	3.35141e+06
M149T533	3-methylxanthine	4.47102e+07	1.22989e+07	1.15672e+07	1.54216e+07	9.73838e+06	1.10039e+07	1.42761e+07	1.39481e+07	1.52152e+07
M458T245_2	3-oxazolidinecarboxylic acid, 2,2-dimethyl-4-(1-oxo-2-hexadecyn-1-yl)-, 1,1-dimethylethyl ester, (4s)-	1.3525e+06	1.3138e+06	756843	709153	655293	889558	1.32867e+06	1.32867e+06	1.33249e+06
M108T195	3-pyridinecarboxaldehyde	5.01313e+07	2.52182e+07	3.01379e+07	6.38752e+07	5.30676e+07	2.79686e+07	5.21121e+07	5.49136e+07	5.21761e+07
M93T692	3-pyridinemethanol	558023	738766	668376	636631	725943	625971	667656	667815	695072
M133T307	3-ureidopropionic acid	758199	2.04903e+06	1.44961e+06	3.1039e+06	2.02651e+06	2.23227e+06	1.80553e+06	1.81271e+06	1.83121e+06
M114T256	3,3'-dimethyl-4,4'-diaminodiphenylmethane	2.93671e+06	3.9205e+06	2.78281e+06	6.008e+06	3.1941e+06	4.32509e+06	2.77859e+06	2.43705e+06	2.45263e+06
M152T152	3,4-dihydroxy-l-phenylalanine	1.25945e+06	1.44149e+06	2.15584e+06	1.7849e+06	1.46156e+06	1.36431e+06	1.49386e+06	1.50767e+06	1.5077e+06
M153T372	3,4-dihydroxyacetophenone	1.24117e+06	768825	1.02061e+06	1.77538e+06	1.26669e+06	1.08635e+06	1.28859e+06	1.62861e+06	1.26587e+06
M149T511	3,4-dihydroxymandelic acid	1.32838e+07	7.24348e+06	8.79092e+06	1.27365e+07	1.28214e+07	1.85582e+07	1.36013e+07	1.39284e+07	1.32343e+07
M191T291	3,4-dihydroxyphenylacetic acid	215872	640567	181930	674720	625904	720865	365912	366004	311365
M554T217	3,5,9-trioxa-4-phosphatetracosan-1-aminium, 7-(acetyloxy)-24-carboxy-4-hydroxy-n,n,n-trimethyl-, inner salt, 4-oxide, (r)-	101365	56866.5	240528	192983	32202.3	25922.1	214245	195837	214251
M473T158	3.beta.-tetrahydrocortisol, 3,21-diacetate	145682	125097	74834	164693	237451	92475.8	132810	133030	125520
M531T158	4-(2-oxo-1,2,3,4-tetrahydroquinolin-6-yl)oxycilostazol	286665	231570	228756	265883	462716	271292	223414	230713	230780
M192T254_2	4-(methylnitrosamino)-1-(3-pyridyl)-1-butanol	5.32738e+06	6.05386e+06	5.52465e+06	2.65858e+06	2.52632e+06	2.66009e+06	3.85738e+06	3.90646e+06	3.85709e+06
M478T192	4-[5-[[4-[5-[acetyl(hydroxy)amino]pentylamino]-4-oxobutanoyl]-hydroxyamino]pentylamino]-4-oxobutanoic acid	2.53005e+07	2.6552e+07	3.21339e+07	3.29201e+07	3.88907e+07	2.90254e+07	2.835e+07	2.83499e+07	2.84991e+07
M110T407	4-aminophenol	2.89906e+07	2.67563e+07	4.15302e+07	3.69686e+07	2.99323e+07	3.16985e+07	2.92163e+07	2.90515e+07	2.9417e+07
M146T220	4-hydroxy-l-glutamic acid	1.3991e+08	1.33492e+08	7.99181e+07	8.27892e+07	1.24761e+08	9.50522e+07	1.25919e+08	1.24556e+08	1.25926e+08
M123T301	4-hydroxybenzaldehyde	495384	2.25121e+06	824378	2.68736e+06	2.08137e+06	386353	4.09879e+06	4.21195e+06	4.21547e+06
M97T196	4-hydroxyhexenal	4.82151e+07	9.46375e+07	3.04738e+07	4.38431e+07	4.9546e+07	4.41481e+07	4.5175e+07	4.57721e+07	4.51728e+07
M146T47	4-hydroxyquinoline	173333	546329	456000	1.11251e+06	664973	985162	485163	471839	485162
M83T588	4-methyl-1h-pyrazole	1.08907e+08	8.52738e+07	9.9007e+07	1.33162e+08	9.45798e+07	1.06112e+08	1.04819e+08	1.03376e+08	1.13616e+08
M125T195	4-methylcatechol	2.29088e+07	1.48803e+07	3.56173e+07	6.76288e+06	2.86552e+07	2.15197e+07	2.68339e+07	2.75113e+07	2.68369e+07
M154T113	4-nitroanisole	2.38955e+06	1.52612e+06	2.82797e+06	4.80666e+06	3.32855e+06	4.5558e+06	2.91937e+06	2.96827e+06	2.9682e+06
M133T31	4-phenylbutylamine	655874	751884	829484	951186	709506	4.0807e+06	2.77323e+06	2.77345e+06	2.88202e+06
M129T195	4-piperidinecarboxamide	2.80797e+07	2.24809e+07	3.06392e+07	2.28338e+07	2.35974e+07	3.43854e+07	2.57604e+07	2.64246e+07	2.63894e+07
M442T185	4,4'-methylenebis(2,6-di-tert-butylphenol)	2.16388e+06	3.12634e+06	809890	4.19931e+06	6.65536e+06	7.67581e+06	3.54832e+06	3.03114e+06	3.54564e+06
M453T34	4'-o-.beta.-d-glucosyl-5-o-methylvisamminol	1.44205e+07	1.19634e+07	1.49732e+07	1.39291e+07	2.25094e+07	2.73416e+07	2.43406e+07	2.53362e+07	2.535e+07
M100T585_2	5-aminovaleric acid	1.30481e+07	1.42121e+07	1.44049e+07	1.22022e+07	1.81959e+07	7.41573e+06	9.0955e+06	8.90859e+06	1.06746e+07
M239T279	5-hydroxyflavone	1.98994e+06	2.48701e+06	2.12034e+06	1.77328e+06	1.08153e+06	1.11121e+06	1.58884e+06	1.59109e+06	1.67951e+06
M143T228_2	5-hydroxyvalproic acid	1.33318e+07	3.69466e+07	2.2202e+07	2.09778e+07	2.31989e+07	6.56051e+06	3.70187e+07	3.69643e+07	3.1372e+07
M219T395	5-L-Glutamyl-L-alanine	2.80942e+06	3.17942e+06	8.50303e+06	5.85628e+06	4.82821e+06	4.13575e+06	4.24796e+06	4.1634e+06	4.249e+06
M129T154	5-methyl-5,6-dihydrouracil	3.88595e+07	4.2439e+07	4.033e+07	6.24321e+07	4.19829e+07	4.14827e+07	3.48515e+07	3.48456e+07	3.59754e+07
M99T349	5-methylisoxazol-3-amine	1.05024e+07	1.05967e+07	9.56723e+06	7.23858e+06	6.53904e+06	7.41345e+06	8.39229e+06	8.75131e+06	8.74371e+06
M163T31_2	5.alpha.-androstan-3.beta.-ol	429823	631960	676243	850918	236210	775015	1.87091e+06	2.11722e+06	2.01246e+06
M241T190	5alpha-pregnan-3,20-dione	1.29687e+07	1.03749e+07	7.37882e+06	1.06575e+07	8.2494e+06	8.38096e+06	1.86517e+07	1.85047e+07	1.85808e+07
M166T192	6-methoxybenzoxazolin-2(3h)-one	5.75398e+06	6.18494e+06	5.19969e+06	7.00441e+06	6.68316e+06	1.00942e+07	6.81164e+06	6.80317e+06	7.14201e+06
M344T332	6.beta.-naltrexol	233812	443013	543539	306676	155577	470935	459301	458139	436855
M422T303	6h-thieno[3,2-f][1,2,4]triazolo[4,3-a][1,4]diazepine-6-acetamide, 4-(4-chlorophenyl)-2,3,9-trimethyl-, (6s)-	966876	477934	2.18168e+06	1.24432e+06	700311	829910	897815	878088	878485
M241T288	7-hydroxyflavanone	1.08032e+06	1.48696e+06	1.46075e+06	1.94538e+06	1.54109e+06	1.66903e+06	1.35039e+06	1.37296e+06	1.37294e+06
M188T576	7-keto-8-aminopelargonic acid	1.12255e+08	1.21586e+08	4.72572e+06	4.05374e+07	5.84372e+07	6.00223e+07	1.08278e+08	1.08222e+08	9.89438e+07
M177T236	7-methoxycoumarin	3.35522e+06	3.66674e+06	3.0366e+06	3.93642e+06	988871	2.30436e+07	9.13578e+06	8.13314e+06	9.16232e+06
M298T192	7-methylguanosine	3.35731e+06	3.85376e+06	3.2623e+06	4.8959e+06	4.48656e+06	5.196e+06	3.98343e+06	3.98293e+06	4.03643e+06
M401T30	7.alpha.-hydroxy-4-cholesten-3-one	3.74353e+06	1.8125e+06	3.69485e+06	1.15913e+06	1.09897e+06	871803	2.36745e+06	2.36736e+06	2.34413e+06
M219T191	8-acetyl-7-methoxycoumarin	7.24772e+06	6.5209e+06	8.47444e+06	5.12617e+06	5.82838e+06	7.59812e+06	6.80011e+06	6.80082e+06	6.9105e+06
M373T425	9-deoxy-9-methyleneprostaglandin e2	945065	1.28171e+06	1.67489e+06	34315	15464	15066.5	1.17553e+06	1.17555e+06	1.14712e+06
M259T341	Acadesine (drug)	1.49002e+06	2.40536e+06	2.25968e+06	2.20094e+06	2.9543e+06	2.5243e+06	3.87876e+06	3.99624e+06	4.10853e+06
M152T272	Acetaminophen	2.84997e+06	3.37283e+06	4.39203e+06	2.47221e+06	3.63848e+06	1.546e+06	2.55072e+06	2.55014e+06	2.66057e+06
M204T297_3	Acetylcarnitine	6.6579e+09	6.4146e+09	5.34322e+09	6.38283e+09	6.67658e+09	6.01453e+09	6.21546e+09	6.21545e+09	6.19615e+09
M146T369	Acetylcholine	1.43663e+08	1.68397e+08	1.21924e+08	2.0454e+08	1.54082e+08	1.91524e+08	1.70504e+08	1.70865e+08	1.70864e+08
M218T308	Acetylcitrulline	1.97438e+06	2.32731e+06	2.76377e+06	1.84081e+06	1.10483e+06	1.20978e+06	2.01657e+06	2.01654e+06	2.02325e+06
M136T339	Adenine	1.01181e+07	1.02736e+07	1.12087e+07	8.68042e+06	6.4149e+06	7.42523e+06	8.92325e+06	8.92313e+06	9.13004e+06
M114T152	Agmatine	7.7077e+06	8.26619e+06	5.81477e+06	6.26196e+06	6.77807e+06	6.12433e+06	8.6491e+06	7.47701e+06	8.63899e+06
M191T247	Ala-Thr	5.8623e+07	5.36275e+07	8.96517e+07	4.52204e+07	4.1882e+07	5.45801e+07	7.37625e+07	7.44246e+07	7.31565e+07
M159T32	Ala-Val-Lys	1.00678e+06	877440	820906	812113	388430	734175	734027	670997	733893
M502T189	Alanine conjugated cholic acid	3.96407e+07	2.9968e+07	3.48342e+07	3.55399e+07	4.26501e+07	3.4841e+07	3.07753e+07	3.05794e+07	3.07746e+07
M319T253	Albiflorin	57850.8	121185	198007	26367.1	22480.9	76637.1	2.87372e+06	2.84032e+06	2.87368e+06
M170T249	Albizziin	6.10006e+06	5.76985e+06	1.11633e+07	6.96382e+06	5.78289e+06	7.37692e+06	7.39719e+06	7.3957e+06	7.27835e+06
M240T308	Aldicarb sulfone	2.50992e+06	3.14195e+06	2.97515e+06	2.73751e+06	1.51916e+06	1.67626e+06	2.48662e+06	2.51938e+06	2.51951e+06
M417T28	Alfentanyl	4.57579e+06	3.56616e+06	5.58853e+06	8.23509e+06	7.88058e+06	7.80305e+06	2.06853e+06	5.37058e+06	5.39629e+06
M332T381	Alitame	4.54916e+06	1.37187e+06	2.43965e+06	999839	707274	844453	1.69605e+06	1.67245e+06	1.69576e+06
M168T320	Allyl 3-amino-1-piperidinecarboxylate	3.9946e+06	3.45568e+06	5.51968e+06	3.88475e+06	582181	3.94933e+06	4.3632e+06	4.34344e+06	4.42515e+06
M250T582	Alprenolol	2.14939e+07	1.55198e+07	2.25892e+07	1.33456e+07	1.5991e+07	1.82525e+07	1.48491e+07	1.66553e+07	1.48441e+07
M258T26	Aminocyclopyrachlor	6.1022e+06	5.60556e+06	6.38147e+06	4.22405e+06	3.4388e+06	2.68163e+06	4.82984e+06	4.83041e+06	4.90548e+06
M119T583	Amphetamine	973121	246829	1.08858e+06	818295	1.04138e+06	969900	988312	988807	1.01549e+06
M484T499	Androstan-3-ol-17-one 3-glucuronide	89643.7	151401	185686	576168	409258	629344	258426	279360	278991
M94T279	Aniline	1.27162e+06	1.0594e+06	1.68051e+06	966519	887525	945024	1.21335e+06	1.21294e+06	1.19482e+06
M265T24_2	Anisatin	838637	669497	480837	4.66163e+06	4.18348e+06	4.4445e+06	508285	492842	492902
M178T315	Anthracene	448446	380332	861827	470117	367804	524737	650616	650170	703088
M332T98	Arachidonoyl-n,n-dimethylamide	3.32446e+06	5.22822e+06	7.56785e+06	2.57724e+06	3.84999e+06	4.04707e+06	9.2737e+06	9.45929e+06	9.45996e+06
M356T59	Arachidoyl ethanolamide	1.39415e+06	2.31857e+06	3.94324e+06	4.28872e+06	3.6723e+06	3.8137e+06	1.01956e+07	1.02512e+07	1.02514e+07
M124T228	Arecaidine	1.97023e+08	1.93755e+08	1.9463e+08	2.40476e+08	1.96007e+08	1.79506e+08	1.89852e+08	1.92017e+08	1.91936e+08
M374T229	Arg-Ala-Lys	1.27999e+06	1.80948e+06	3.79231e+06	1.2182e+06	1.07784e+06	1.36501e+06	2.52106e+06	2.48586e+06	2.52106e+06
M232T429	Arg-gly	1.28098e+06	2.0433e+06	1.51864e+06	4.47183e+06	2.71977e+06	2.33244e+06	1.79799e+06	1.75128e+06	1.79712e+06
M175T574	Arginine	1.93306e+09	2.69984e+08	2.2054e+09	1.92993e+09	1.67584e+09	2.76705e+06	1.75168e+09	1.7515e+09	1.59687e+09
M294T298	Aristolactam	2.62265e+06	5.46216e+06	4.01955e+06	7.73727e+06	6.27238e+06	6.40491e+06	3.80947e+06	4.18053e+06	4.17851e+06
M272T450	Asp-Arg	718697	1.40288e+06	1.41861e+06	430554	206275	158595	911658	911544	897294
M295T290	Aspartame	309582	634269	1.00547e+06	935761	839908	509892	825295	846314	825339
M188T169	Atrazine desethyl	4.20661e+06	5.22385e+06	3.02915e+06	4.4228e+06	3.68894e+06	2.44133e+06	3.69659e+06	3.70091e+06	3.60263e+06
M146T249_1	Atrazine-desethyl-desisopropyl	5.26046e+06	6.84354e+06	2.44851e+06	4.46435e+06	6.4832e+06	5.8174e+06	7.47273e+06	7.23367e+06	8.69892e+06
M290T240	Atropine	1.54974e+06	4.28926e+06	453887	3.86108e+07	6.50579e+07	200407	2.45173e+07	2.41907e+07	2.45158e+07
M369T249	Aucubin	3.04594e+06	3.54784e+06	6.71586e+06	3.67087e+06	2.44292e+06	2.71525e+06	3.61338e+06	3.65164e+06	3.61258e+06
M478T233	Batimastat	4.13559e+06	1.98009e+06	1.92569e+06	2.46541e+06	914456	1.36412e+06	1.64018e+06	1.84124e+06	1.63324e+06
M367T607	Batyl alcohol	638362	564823	519328	646679	588086	614466	604176	652704	602448
M122T194_2	Benzamide	7.82734e+06	1.01712e+07	8.04673e+06	9.56029e+06	1.3879e+07	1.32088e+07	1.31775e+07	1.40324e+07	1.39919e+07
M618T459	Benzoic acid, 3-[[(3-carboxycyclohexyl)amino]carbonyl]-4-[3-[4-[4-(cyclohexyloxy)butoxy]phenyl]propoxy]-	56409.7	103447	108219	96849.4	96096.5	96849.4	77830.4	85769.5	85259
M91T33	Benzyl alcohol	4.39517e+06	3.892e+06	4.54169e+06	3.79122e+06	5.01579e+06	6.07768e+06	8.35029e+06	8.33861e+06	8.01045e+06
M335T256	Benzyl butyl phthalate	1.15212e+06	1.49906e+06	2.41409e+06	1.96797e+06	1.26569e+06	1.30945e+06	1.46888e+06	1.46891e+06	1.47843e+06
M159T193	Beta-estradiol	5.68572e+07	6.43456e+07	5.89588e+07	6.22814e+07	1.15875e+08	1.16488e+08	8.35909e+07	7.31771e+07	7.31466e+07
M331T202	Biflorin	129306	146127	117816	147282	223529	54179.2	106315	97470.7	97486.7
M583T192	Biliverdin	6.12485e+06	4.91072e+06	2.21314e+06	5.04403e+06	3.97418e+06	3.29777e+06	3.93086e+06	3.90437e+06	3.89254e+06
M238T249	Biopterin	1.86079e+06	2.17386e+06	1.68898e+06	1.56379e+06	1.1299e+06	1.30189e+06	1.55346e+06	1.53229e+06	1.55343e+06
M363T255	Bisphenol a diglycidyl ether	19039.2	55495.3	131769	34809.2	1.92048e+06	2.0794e+06	1.45928e+06	1.47421e+06	1.45931e+06
M552T256	Blood group a trisaccharide	1.53406e+06	1.78229e+06	2.07357e+06	1.7936e+06	1.54402e+06	1.61785e+06	1.61153e+06	1.64359e+06	1.64402e+06
M436T194	Borrelidin	1.36921e+06	897888	773011	1.1872e+06	1.18902e+06	1.07177e+06	1.0853e+06	1.06792e+06	1.08535e+06
M344T90	Bullatine a	533950	1.0654e+06	1.06943e+06	1.19843e+06	1.43077e+06	1.44579e+06	1.00122e+06	1.03973e+06	999678
M317T458	Bupirimate	1.73414e+06	1.04102e+06	846887	196106	413111	636034	906415	906519	887019
M157T365	Butabarbital	1.56746e+06	1.83272e+06	1.75894e+06	2.18585e+06	2.51731e+06	3.38532e+06	2.00978e+06	1.84388e+06	2.00841e+06
M89T280	Butanoic acid	6.64498e+06	5.15878e+06	1.04559e+07	5.31995e+06	7.13638e+06	7.78944e+06	9.5574e+06	9.46324e+06	9.55727e+06
M156T43	Butylate	251010	224653	135243	191404	339229	594796	183096	185533	189696
M181T313_1	Caffeate	5.61987e+07	1.36728e+08	4.93611e+07	1.23854e+08	4.89437e+07	1.26977e+08	8.86629e+07	1.01521e+08	1.01382e+08
M343T158	Cannabidiol dimethyl ether	280668	62868.9	22072.3	42557.2	40842.8	60109.6	45116.3	51360.7	45603.4
M118T376	Carbetamide	1.39095e+07	2.58986e+07	2.42486e+07	1.69435e+07	1.73795e+07	1.88848e+07	1.95287e+07	1.71154e+07	1.73352e+07
M429T301	Carfentrazone-ethyl	956077	1.09143e+06	1.17732e+06	824793	761212	780380	1.08554e+06	1.04734e+06	1.05167e+06
M162T346_4	Carnitine	9.88584e+09	9.41009e+09	8.27715e+09	1.16066e+10	1.00602e+10	9.71262e+09	9.29391e+09	9.40259e+09	9.29427e+09
M331T165	Carnosol	2.00542e+06	2.31906e+06	291352	1.80206e+06	2.00914e+06	2.57023e+06	3.4366e+06	3.43678e+06	3.49843e+06
M190T17	Castanospermine	64933.2	811919	118944	89215.5	884692	876161	880311	875106	1.07617e+06
M529T50	Chaetoglobosin c	475793	1.27454e+06	1.56022e+06	1.43436e+06	1.32403e+06	1.51521e+06	1.27413e+06	1.27447e+06	1.21686e+06
M393T31	Chenodeoxycholate	1.62677e+06	5.79101e+06	1.87236e+06	2.66973e+06	2.34844e+06	2.61585e+06	3.63152e+06	3.73639e+06	3.73554e+06
M405T383_1	Chloramphenicol succinate	429835	571468	1.33264e+06	3.87525e+06	5.38204e+06	3.64242e+06	1.89456e+06	1.93005e+06	1.92997e+06
M320T305	Chloroquine	539925	274945	460402	294692	217059	312447	380075	359650	361973
M263T22_2	Cinoxacin	1.91865e+06	1.33543e+06	765913	279782	154553	44495.8	767448	753908	752404
M321T30	Cis-13-docosenoic acid	829999	66199.6	45580.3	364538	54867.1	108432	2.30898e+06	2.40113e+06	2.40037e+06
M304T369_2	Cocaine	9.49348e+06	1.29937e+07	1.95806e+07	2.36213e+07	7.37511e+06	2.39801e+07	1.46296e+07	1.46296e+07	1.46438e+07
M319T244	Coenzyme q2	258668	275879	1.08526e+06	280811	170094	254807	450858	449671	391310
M450T191	Condelphine	241574	116655	187713	330617	183734	196710	230586	229596	212385
M128T34	Coniine	9.26476e+06	1.07929e+07	9.11056e+06	9.12839e+06	8.26061e+06	9.09339e+06	9.49211e+06	9.49142e+06	9.37559e+06
M306T398	Convolvamine	1.38566e+06	721656	1.66179e+06	1.96903e+06	1.15207e+06	970657	1.44806e+06	1.44905e+06	1.45776e+06
M137T310	Coumafuryl	7.12975e+07	4.86971e+07	2.36052e+07	4.23294e+07	4.35006e+07	3.88192e+07	3.96844e+07	3.9438e+07	3.96837e+07
M132T339_4	Creatine	7.41615e+09	7.21932e+09	7.1686e+09	7.8008e+09	5.87716e+09	6.94412e+09	7.46072e+09	7.41617e+09	7.44516e+09
M469T301	Cromolyn	785507	1.06767e+06	2.17546e+06	1.45477e+06	1.12365e+06	1.2959e+06	1.11012e+06	1.14847e+06	1.10932e+06
M391T295	Curcumin	1.70018e+08	1.81838e+08	1.72019e+08	2.96456e+08	1.65073e+08	2.48883e+08	2.03396e+08	2.2716e+08	2.03241e+08
M241T32	Cyanazine	1.3828e+06	1.01042e+06	831995	937823	743290	731679	746763	748487	777455
M611T249	Cyanidin 3,5-diglucoside	1.24872e+06	1.40738e+06	2.34026e+06	1.30156e+06	1.10913e+06	1.35206e+06	1.31311e+06	1.30835e+06	1.32748e+06
M485T287	Cyasterone	168689	337987	242234	212170	183935	66609.9	238120	238448	262370
M100T343_2	Cyclohexylamine	2.52217e+07	2.36751e+07	2.3521e+07	2.32101e+07	2.34765e+07	2.30189e+07	2.41756e+07	2.41762e+07	2.39168e+07
M375T343	Cyhalofop-butyl	159523	105172	228259	1.00857e+06	650945	927188	652930	654580	652936
M376T392_2	Cyphenothrin	153961	185783	241647	115090	98621.9	72572.6	188774	188500	197228
M179T172	Cys-gly	3.03902e+06	7.06154e+06	4.49864e+06	7.93104e+06	4.16321e+06	7.5186e+06	4.89385e+06	4.73199e+06	5.36621e+06
M282T421	Cys-Gly-Cys	1.74483e+06	2.20866e+06	913519	945878	1.37156e+06	924365	1.76489e+06	1.76346e+06	1.83299e+06
M235T192	Cys-Leu	375168	837460	315769	4.88987e+06	3.99013e+06	3.77299e+06	1.30216e+06	1.37834e+06	1.37674e+06
M170T338	Cysteic acid	1.21788e+08	1.29656e+08	1.22665e+08	1.42769e+08	1.09501e+08	1.27564e+08	1.29009e+08	1.28768e+08	1.30007e+08
M191T516	Cytisine	4.18142e+07	4.02182e+07	2.70866e+07	4.2694e+07	3.73588e+07	3.11245e+07	4.64809e+07	5.05667e+07	4.6488e+07
M444T423	Cytochalasin b	39350.9	81305.6	86523.4	29969.5	76123.3	18317.4	40026.6	61966.5	61427.5
M133T370	D-asparagine	3.55605e+06	3.28953e+06	6.68945e+06	4.1255e+06	4.46898e+06	4.05487e+06	4.87421e+06	4.48272e+06	4.47272e+06
M382T171	D-erythro-sphinganine-1-phosphate	143233	273553	136855	735971	221261	908783	291880	290874	310898
M162T152	D-mannosamine	8.28302e+06	8.88204e+06	1.34989e+07	7.50255e+06	8.60684e+06	8.14313e+06	8.68348e+06	8.65848e+06	8.90556e+06
M504T256	Dasatinib n-oxide	554025	818838	1.57379e+06	1.05295e+06	558790	687319	880533	871545	886923
M202T148_2	Ddao	3.64558e+06	4.07831e+06	4.90689e+06	6.34529e+06	4.61228e+06	5.05565e+06	1.42854e+07	1.4284e+07	1.4535e+07
M176T210	Debrisoquin	5.75063e+06	5.57143e+06	6.36876e+06	4.97538e+06	3.55748e+06	3.66138e+06	5.41462e+06	5.31582e+06	5.41452e+06
M371T28	Decamethylcyclopentasiloxane	259278	389887	332834	249517	226297	191216	5.07852e+06	4.76578e+06	5.08119e+06
M157T122	Decanal	6.34426e+06	6.41557e+06	6.08738e+06	6.69052e+06	6.99992e+06	6.2416e+06	5.80406e+06	5.79642e+06	5.77375e+06
M400T61	Demissidine	120265	565563	1.23228e+06	1.43602e+06	952387	1.19764e+06	3.27216e+06	3.27217e+06	3.29317e+06
M274T16	Deoxyadenosine	44384.2	67022.7	61910.9	56948.7	68613.1	51525.9	56341.6	59336.5	56378.8
M187T304	Deoxyvasicinone	3.78917e+06	2.97412e+06	2.45093e+06	1.56013e+06	2.30554e+06	2.14007e+06	7.68804e+06	5.08854e+06	4.8979e+06
M256T342	Dfplnnh	652646	715580	861905	777991	644664	585721	813846	967734	805636
M87T368	Diacetyl	2.13775e+06	2.4459e+06	1.86957e+06	3.17349e+06	2.32747e+06	3.08419e+06	2.60369e+06	2.60402e+06	2.58394e+06
M261T402	Diaveridine	4.81271e+06	5.02495e+06	8.84381e+06	1.05237e+07	5.90463e+06	5.99637e+06	5.96498e+06	5.96473e+06	6.00579e+06
M279T412	Dibutyl phthalate	2.55991e+06	2.7992e+06	2.56685e+06	2.31523e+06	2.42749e+06	2.55738e+06	2.6925e+06	2.70058e+06	2.70059e+06
M351T424	Dienestrol diacetate	144549	166405	262767	661473	377055	487927	253657	263752	253805
M106T44	Diethanolamine	563454	1.50615e+06	1.2338e+06	3.13811e+06	554935	513199	1.10789e+06	959125	1.1068e+06
M191T192	Dihydralazine	3.92733e+06	3.96619e+06	3.60971e+06	4.6633e+06	3.81829e+06	4.7481e+06	4.13781e+06	4.06045e+06	4.11726e+06
M323T301	Dinitramine	1.12592e+06	1.13213e+06	580795	972613	1.13151e+06	862213	1.16438e+06	1.1143e+06	1.11334e+06
M242T103	Dioctylamine	733980	1.30551e+06	1.54601e+06	2.19328e+06	2.77852e+06	4.84259e+06	5.83655e+06	5.77116e+06	5.83684e+06
M256T316	Dipropetryn	6.49427e+06	8.97279e+06	1.37923e+07	1.01211e+07	7.39356e+06	6.18724e+06	8.31279e+06	8.26217e+06	8.31301e+06
M213T364	Disulfoton sulfoxide	7.68273e+06	6.77578e+06	6.82336e+06	6.61968e+06	6.11442e+06	5.00213e+06	6.86774e+06	6.78754e+06	6.8783e+06
M105T355	DL-cysteine	6.76239e+07	8.83754e+07	8.06191e+07	8.94996e+07	7.40841e+07	8.83403e+07	7.52308e+07	7.08608e+07	7.08626e+07
M148T321	DL-Glutamic acid	7.15576e+07	6.85331e+07	1.07838e+08	5.76538e+07	4.60209e+07	6.45138e+07	7.898e+07	7.84905e+07	7.87909e+07
M118T192	Dl-homocysteine	1.68335e+07	1.70372e+07	3.41485e+07	1.55592e+07	1.57635e+07	2.02892e+07	2.19889e+07	2.20049e+07	2.26124e+07
M120T355	Dl-lanthionine	362235	387303	484621	568836	600091	388888	410797	395528	396868
M132T587	DL-leucine	4.0346e+06	4.47961e+06	4.34654e+06	6.30669e+06	5.39456e+06	4.49109e+06	6.54242e+06	5.03314e+06	5.12312e+06
M136T291	Dl-octopamine	3.30577e+07	4.59817e+07	5.73783e+07	5.01737e+07	3.89801e+07	3.77975e+07	3.9073e+07	3.85404e+07	3.86933e+07
M166T249_2	DL-phenylalanine	3.61154e+08	4.01558e+08	6.69432e+08	4.18649e+08	3.15768e+08	3.38945e+08	4.37443e+08	4.37375e+08	4.28687e+08
M116T303_2	DL-proline	2.28078e+09	2.12815e+09	3.56649e+09	2.57813e+09	2.05371e+09	2.40143e+09	2.654e+09	2.64454e+09	2.654e+09
M120T345	DL-threonine	1.27822e+07	1.5892e+07	2.56465e+07	2.40929e+07	2.13131e+07	2.25241e+07	2.16724e+07	2.16759e+07	2.10546e+07
M118T293	DL-valine	3.31569e+08	2.81327e+08	3.43115e+08	3.02463e+08	2.66846e+08	2.50036e+08	3.00681e+08	2.92452e+08	3.01139e+08
M302T377	Dobutamine	976511	113252	897921	127563	379269	105479	402962	429257	429268
M372T84	Docosahexaenoyl ethanolamide	1.37925e+06	837897	852867	1.11904e+06	1.6501e+06	1.60339e+06	850093	904561	902903
M335T32_2	Docosatrienoic acid	2.84168e+06	1.39148e+06	1.12762e+06	1.12424e+06	1.18836e+06	1.14732e+06	5.64637e+06	5.76926e+06	5.7323e+06
M177T486	Dodecanedioic acid	1.92268e+06	2.0356e+06	1.86124e+06	1.59187e+06	1.19038e+06	1.27596e+06	1.7076e+06	1.76808e+06	1.76861e+06
M198T31	Dodecanoic acid, 12-[[(cyclohexylamino)carbonyl]amino]-	794556	1.26951e+06	467854	742280	465865	252286	3.54639e+06	3.54656e+06	3.51135e+06
M116T124	Dodemorph	1.25404e+07	1.20178e+07	1.04987e+07	1.22938e+07	1.32609e+07	1.21879e+07	1.16749e+07	1.15475e+07	1.1543e+07
M143T297	Ectoine	1.8796e+07	1.61694e+07	1.09028e+07	1.44859e+07	1.58151e+07	1.48088e+07	1.38296e+07	1.3886e+07	1.383e+07
M274T283	Emetine	1.83453e+06	2.43102e+06	2.17444e+06	2.05643e+06	1.35039e+06	1.3287e+06	2.24113e+06	2.24101e+06	2.25871e+06
M360T463	Enrofloxacin	457268	491280	164818	6.88526e+06	3.08371e+06	3.1506e+06	2.38068e+06	2.35027e+06	2.38067e+06
M299T32_1	Enterolactone	2.62694e+06	584733	255497	279817	342556	170271	406136	382536	379794
M338T31	Erucamide	1.63962e+07	2.41894e+06	1.51086e+06	8.49165e+06	2.88367e+06	2.29828e+06	4.26175e+07	4.3313e+07	4.26559e+07
M350T404	Erucifoline	131788	170610	314449	665542	288230	353067	303019	308250	300945
M271T392	Estra-1,3,5(10),7-tetraene-3,17.beta.-diol	2.00629e+06	1.9589e+06	1.55161e+06	1.59861e+06	1.20479e+06	523581	1.28107e+06	1.26077e+06	1.27536e+06
M333T415	Estrone sulfate	2.00161e+06	3.2306e+06	2.98987e+06	4.81311e+06	3.43111e+06	3.45639e+06	3.70366e+06	3.61368e+06	3.62995e+06
M107T249	Ethiofencarb	5.84124e+06	6.68437e+06	1.53319e+07	7.42361e+06	5.82965e+06	5.92184e+06	6.86697e+06	6.86504e+06	6.68806e+06
M210T586	Ethirimol	8.50532e+06	7.20358e+06	8.13029e+06	3.70781e+06	4.04606e+06	4.39571e+06	5.94613e+06	5.34373e+06	5.27116e+06
M218T29	Ethoxyquin	3.02286e+06	1.83217e+06	1.24677e+07	6.00411e+06	5.8801e+06	4.57066e+06	4.31085e+06	4.16895e+06	4.17384e+06
M359T276	Ethylenediaminetetraacetic acid	947722	902847	2.59613e+06	811071	364015	655010	1.10328e+06	1.10277e+06	1.12569e+06
M314T365	Ethylmorphine	402158	780014	745227	203982	173819	200181	468295	477146	477358
M274T71_2	Fenpropidin	1.45946e+08	1.46325e+08	2.12916e+08	2.45644e+08	2.00545e+08	1.90948e+08	4.44288e+08	4.47893e+08	4.47887e+08
M290T79	Fingolimod	6.16698e+06	6.85265e+06	1.16264e+07	1.29071e+07	1.0432e+07	9.18375e+06	2.88402e+07	2.96232e+07	2.88266e+07
M383T24	Fluopicolide	416605	883576	705287	1.29231e+06	1.30789e+06	2.2109e+06	1.03921e+06	1.05488e+06	1.04953e+06
M433T194	Forskolin	1.07684e+06	694049	561083	932352	982284	774855	766938	754134	766942
M203T295	Fructose	3.52391e+08	6.68976e+08	2.66111e+08	3.50579e+08	3.43936e+08	3.45568e+08	4.36853e+08	3.97507e+08	3.98507e+08
M459T188	Fumagillin	8.82962e+06	1.00243e+07	7.5532e+06	9.13091e+06	9.43019e+06	9.38889e+06	8.8408e+06	8.84028e+06	8.78013e+06
M146T347	G-guanidinobutyrate	2.28745e+07	2.34266e+07	2.17563e+07	2.607e+07	1.53319e+07	2.04673e+07	2.88868e+07	2.92613e+07	2.84152e+07
M276T416	Gamma-glu-glu	2.6205e+07	3.20391e+07	4.85933e+07	4.63954e+07	4.36534e+07	3.11049e+07	3.68962e+07	3.58183e+07	3.68931e+07
M299T28	Gamma-l-glutamyl-l-glutamic acid	1.75542e+06	1.80911e+06	2.09979e+06	1.13186e+06	1.34151e+06	1.2883e+06	4.08625e+06	4.08289e+06	4.33778e+06
M359T294	Gardenin b	3.44131e+06	3.8753e+06	3.67625e+06	6.50743e+06	2.91513e+06	2.56194e+06	3.99547e+06	4.49076e+06	3.97744e+06
M283T315_1	Gibberellic acid	6.73238e+06	7.34307e+06	1.72835e+07	4.14623e+06	3.48458e+06	3.79808e+06	1.94816e+07	1.93603e+07	1.936e+07
M297T335	Gibberellin a4	4.44507e+06	4.02883e+06	1.94711e+07	9.09429e+06	4.07108e+06	5.72783e+06	1.08507e+07	1.08506e+07	1.11497e+07
M189T374	Glabridin	1.06506e+06	768808	1.96475e+06	2.34958e+06	3.73168e+06	2.61902e+06	2.96669e+06	2.96673e+06	2.90439e+06
M360T369	Gln-Gly-Arg	1.05524e+06	1.04722e+06	914698	265176	288418	299307	637418	651588	637182
M304T477	Glu-Arg	4.37519e+06	4.89244e+06	7.74717e+06	5.99753e+06	4.35182e+06	3.34417e+06	4.92548e+06	4.80167e+06	4.92523e+06
M285T23	Glu-His	1.01534e+06	1.45215e+06	1.01559e+06	461368	1.56651e+06	1.2099e+06	1.78337e+06	1.77608e+06	1.7933e+06
M235T416	Glu-Ser	1.5082e+06	1.61051e+06	4.67334e+06	3.66164e+06	3.16082e+06	2.8741e+06	2.72351e+06	2.51661e+06	2.72286e+06
M363T293	Glufosinate	956325	1.6227e+06	916281	1.58638e+06	1.32648e+06	1.44103e+06	1.28008e+06	1.26659e+06	1.28021e+06
M547T28	Glyceryl tripalmitoleate	563340	396825	365452	387306	967729	903336	374454	349341	348355
M357T156	Glycodeoxycholic acid	7.88453e+06	2.23594e+06	3.59164e+06	447175	947501	422857	2.01696e+06	2.01664e+06	2.03402e+06
M554T191	Gomisin c	96679.3	1.71218e+06	5.11826e+06	28166.9	158864	262194	1.37059e+06	1.43959e+06	1.37061e+06
M481T267	Gossypin	3.40667e+06	2.52336e+06	4.71762e+06	2.06768e+06	2.47632e+06	3.90908e+06	2.45249e+06	2.4625e+06	2.46254e+06
M118T343	Guanidoacetic acid	9.44714e+07	9.02234e+07	9.40351e+07	8.07745e+07	9.24149e+07	7.95547e+07	9.05913e+07	8.74149e+07	9.05503e+07
M213T408	Harmine	2.4158e+06	3.53036e+06	4.31324e+06	7.52161e+06	5.7952e+06	6.0782e+06	4.32718e+06	4.69259e+06	4.32732e+06
M288T44	Heptadecasphinganine	3.8435e+07	4.71117e+07	1.07673e+08	3.09271e+07	5.38118e+07	4.58716e+07	7.53659e+07	7.44545e+07	7.44857e+07
M370T316	Heroin	881903	1.25123e+06	870480	1.18037e+06	1.07465e+06	735481	1.12859e+06	1.12849e+06	1.14416e+06
M330T213	Hetisine	644922	1.2229e+06	1.17653e+06	2.06553e+06	910003	1.37929e+06	1.15598e+06	1.15598e+06	1.16189e+06
M341T184	Hexadecylacetylglycerol	2.46297e+06	2.78222e+06	2.86102e+06	3.1332e+06	2.42614e+06	3.26818e+06	2.52468e+06	2.43276e+06	2.52528e+06
M283T77	Hexaethylene glycol	1.88325e+06	4.94457e+06	4.24905e+06	1.809e+06	1.45012e+06	1.53415e+06	1.16178e+07	1.26274e+07	1.26373e+07
M102T34	Hexylamine	1.66586e+08	5.74272e+08	5.71814e+08	5.65556e+08	8.80782e+08	2.96789e+08	4.41215e+08	4.41882e+08	4.8818e+08
M319T230	His-Tyr	649273	764334	1.09523e+06	229402	287072	111200	804767	794154	794067
M112T394	Histamine	2.73411e+07	4.64247e+07	2.63081e+07	3.23996e+07	4.4956e+07	3.63456e+07	3.19698e+07	3.18795e+07	3.19697e+07
M156T421	Histidine	2.57703e+08	7.4797e+08	2.37313e+08	2.23928e+08	3.90666e+08	3.09853e+08	4.24437e+08	4.17874e+08	4.19195e+08
M276T293	Homatropine	987617	2.11107e+06	933252	1.80799e+06	1.55456e+06	1.87995e+06	1.74233e+06	1.72816e+06	1.74237e+06
M177T257	Icilin	1.61445e+07	1.39704e+07	1.07871e+07	9.29347e+06	1.31904e+07	1.27893e+07	1.48421e+07	1.4842e+07	1.47633e+07
M375T495	Ile-Asp-Lys	19350.7	46755.6	21907.9	129870	124344	161075	54987.6	60346	50812.4
M194T281	Iminostilbene	1.05319e+06	1.29893e+06	1.03904e+06	1.03086e+06	1.01967e+06	893258	1.09644e+06	1.15732e+06	1.09894e+06
M118T344	Indole	1.66095e+07	1.82782e+07	1.89846e+07	1.8101e+07	9.52242e+06	1.84918e+07	1.95323e+07	1.88636e+07	1.88373e+07
M175T125	Indole-3-acetamide	1.6672e+07	2.60208e+07	2.47116e+07	1.85565e+07	2.40148e+07	2.99903e+07	2.34679e+07	2.34407e+07	2.26442e+07
M157T33	Indole-3-acetonitrile	2.9787e+06	3.17149e+06	3.87509e+06	1.43682e+06	1.552e+06	2.41137e+06	2.3854e+06	2.38393e+06	2.32724e+06
M186T295	Indole-3-butyric acid	544383	449535	833787	1.24248e+06	449206	483714	500756	501504	525655
M146T249_2	Indole-3-carboxaldehyde	1.06596e+07	1.05581e+07	1.92841e+07	1.25016e+07	1.11099e+07	1.2965e+07	1.25724e+07	1.25703e+07	1.20774e+07
M158T51	Indole-3-pyruvic acid	1.1845e+06	1.12388e+06	1.69776e+06	1.43504e+06	435360	1.38373e+06	1.14026e+06	1.14248e+06	1.21966e+06
M349T294	Inosine 5'-monophosphate	7.86169e+06	5.21228e+06	4.453e+06	3.27647e+06	3.49303e+06	3.50832e+06	4.73272e+06	4.73595e+06	4.95272e+06
M804T448_1	Iohexol	410733	327216	443193	455136	442133	455136	303272	317258	317230
M148T342	Isatin	1.16463e+07	3.01852e+07	5.49599e+07	1.17921e+07	2.29946e+07	1.2142e+07	3.50653e+07	3.50652e+07	3.53406e+07
M187T611	Isoalantolactone	5.27709e+06	1.89635e+06	3.16216e+06	2.39536e+06	3.44156e+06	4.64143e+06	4.00782e+06	3.94191e+06	4.35828e+06
M207T4	Isoeugenyl acetate	1.82442e+06	1.70789e+06	1.86088e+06	3.02733e+06	1.95992e+06	1.7469e+06	2.69444e+06	2.69326e+06	2.08376e+06
M139T688	Isophorone	2.6549e+07	4.13364e+07	3.49254e+07	2.6765e+07	3.08615e+07	3.64516e+07	2.56367e+07	2.46939e+07	2.56503e+07
M194T581	Isoproterenol	2.25289e+08	9.61016e+07	6.55115e+07	6.84024e+07	5.25099e+07	7.12999e+07	1.28637e+08	1.66044e+08	1.66154e+08
M179T710	Ketamine	6.54551e+06	4.60446e+06	1.8673e+06	2.56332e+06	2.45387e+06	1.54731e+06	2.40187e+06	2.40235e+06	2.29729e+06
M109T564	Kinoprene	6.36009e+06	6.57605e+06	5.63588e+06	6.22059e+06	5.57167e+06	7.72376e+06	7.26698e+06	8.13951e+06	7.28779e+06
M188T622	L-abrine	2.35589e+06	1.90487e+06	1.24351e+06	1.46826e+06	1.98866e+06	1.88651e+06	1.99975e+06	2.00839e+06	2.24247e+06
M177T29	L-canavanine	475685	483459	358294	318817	380522	390033	365732	365673	350172
M162T380	L-carnitine	8.74398e+07	8.89266e+07	5.28037e+07	1.37785e+08	7.22661e+07	6.55722e+07	6.27757e+07	6.31899e+07	6.31897e+07
M241T429	L-cystine	4.62118e+06	5.73507e+06	3.60965e+06	3.21309e+06	4.95972e+06	3.56584e+06	5.0245e+06	5.23348e+06	5.21936e+06
M188T509	L-deprenyl	1.91676e+08	3.19339e+08	1.80978e+08	1.21973e+08	1.65847e+08	1.28306e+08	2.99468e+08	2.99527e+08	2.90955e+08
M165T29	L-Fucose	7.11146e+06	5.12455e+06	4.79587e+06	4.44407e+06	4.23503e+06	5.3281e+06	4.57828e+06	4.67593e+06	4.67603e+06
M276T388	L-glutarylcarnitine	8.62677e+06	9.27143e+06	1.05163e+07	1.52264e+07	1.02536e+07	1.06211e+07	1.19053e+07	1.17468e+07	1.19069e+07
M308T411	L-glutathione, reduced	549879	465209	244720	342535	412064	156476	210765	213045	245445
M124T342	L-histidinol	1.57788e+07	2.81107e+07	2.76658e+07	2.84866e+07	1.98497e+07	2.83106e+07	2.85328e+07	2.87412e+07	2.85329e+07
M120T249	L-homoserine	1.93216e+08	2.17504e+08	3.60894e+08	2.40438e+08	1.72182e+08	1.86207e+08	2.31563e+08	2.39447e+08	2.31535e+08
M209T254	L-kynurenine	5.06876e+06	3.09479e+06	5.05039e+06	3.40455e+06	2.52411e+06	3.96984e+06	4.23141e+06	4.10399e+06	4.10377e+06
M150T275	L-methionine	1.30331e+08	1.27019e+08	2.91059e+08	1.47923e+08	9.37933e+07	1.16789e+08	1.459e+08	1.45894e+08	1.44809e+08
M118T632	L-norvaline	4.76056e+06	4.16089e+06	1.01567e+06	4.54071e+06	4.18636e+06	2.28853e+06	2.55361e+06	3.22667e+06	3.23322e+06
M259T380	L-saccharopine	8.83686e+06	2.73331e+06	6.53687e+06	6.21403e+06	4.72401e+06	2.77236e+06	4.31056e+06	4.27155e+06	4.22346e+06
M311T303_2	Labetalol	241966	1.18994e+06	510527	3.04377e+06	2.01725e+06	2.6656e+06	1.51185e+06	1.50549e+06	1.51661e+06
M356T198	Lappaconitine	397316	934036	819937	495291	362379	847397	882876	883500	930653
M433T28	Latanoprost	233340	1.00384e+06	2.57568e+06	3.45333e+06	3.81471e+06	2.70967e+06	2.79958e+06	2.509e+06	2.58515e+06
M344T176	Lauroyl-l-carnitine	417978	898582	210429	1.27911e+06	1.0233e+06	1.17939e+06	767424	776181	767482
M230T144	Lauryldimethylamine oxide	3.0381e+06	2.8628e+06	2.55044e+06	5.80979e+06	5.31282e+06	4.8555e+06	9.8775e+06	9.61358e+06	9.8693e+06
M228T78	Laurylguanidine	215190	452226	359390	614494	585492	260691	1.17802e+06	1.17782e+06	1.15334e+06
M132T256	Leucine	3.58962e+08	3.83584e+08	5.21546e+08	4.55239e+08	3.66628e+08	3.72525e+08	4.0482e+08	4.0595e+08	4.05372e+08
M258T28	Levorphanol	644477	437907	1.37089e+06	1.85169e+06	1.61996e+06	1.26496e+06	951890	889062	897780
M456T251	Lithocholylglycine	4.27618e+06	4.65995e+06	2.86278e+06	2.73747e+06	2.86334e+06	3.27461e+06	3.73398e+06	3.57025e+06	3.56999e+06
M362T349	Lobelanidine	259964	136903	242807	413424	233204	751191	118070	98577.1	124272
M477T256	Loperamide	1.85608e+06	1.38607e+06	655294	940591	247670	457550	940515	939342	942344
M520T186_2	Lpc 18:2	1.5988e+09	1.95994e+09	2.13639e+09	1.75713e+09	1.59488e+09	1.62714e+09	1.8574e+09	1.85739e+09	1.87154e+09
M216T265_1	Lumichrome	2.19936e+07	1.90143e+07	2.28787e+07	1.98644e+07	1.36446e+07	1.81079e+07	1.93861e+07	1.93845e+07	1.97299e+07
M170T31	Lupinine	139167	141930	180472	99136	72759.7	179880	349691	352700	349692
M260T102	Lys-Ile	2.99203e+06	2.74197e+06	1.36304e+06	3.48806e+06	4.35733e+06	3.73119e+06	3.19298e+06	3.09596e+06	3.12904e+06
M147T519	Lysine	1.5078e+08	2.43359e+08	1.43057e+08	1.97068e+08	1.65326e+08	1.8454e+08	1.8973e+08	1.89731e+08	1.90634e+08
M689T485	Maltotetraose	182046	211886	269413	292612	231306	322569	254085	252968	277047
M527T436	Maltotriose	701893	853932	1.03416e+06	1.04808e+06	448463	950698	1.46562e+06	1.37912e+06	1.4621e+06
M247T25	Marmesin	1.58959e+06	1.14178e+06	638457	381207	154248	75243.9	711586	721594	711581
M127T632	Melamine	2.2648e+06	2.05643e+06	2.11024e+06	2.01748e+06	2.16264e+06	2.07306e+06	2.21963e+06	2.21756e+06	2.39146e+06
M344T87	Methanone, [1-(5-fluoropentyl)-2-methyl-1h-indol-3-yl](2,2,3,3-tetramethylcyclopropyl)-	1.35547e+06	2.77218e+06	5.0733e+06	1.18849e+06	1.08351e+06	1.26752e+06	9.12276e+06	9.18101e+06	9.16962e+06
M346T275	Methanone, [1-(5-fluoropentyl)-6-hydroxy-1h-indol-3-yl](2,2,3,3-tetramethylcyclopropyl)-	1.11682e+06	1.9056e+06	1.39771e+06	829199	609170	1.25266e+06	1.35248e+06	1.41079e+06	1.41053e+06
M262T387	Methapyrilene	5.94119e+06	6.22091e+06	6.61016e+06	1.3198e+07	1.07529e+07	7.22736e+06	7.40014e+06	7.4658e+06	7.46584e+06
M166T366	Methionine sulfoxide	1.83256e+06	2.0847e+06	8.79299e+06	1.35436e+06	1.64888e+06	3.77895e+06	1.80237e+06	1.89275e+06	1.88829e+06
M371T94	Methyl (1-(cyclohexylmethyl)-1h-indole-3-carbonyl)-l-valinate	261805	829093	1.91442e+06	762511	305160	363537	3.19714e+06	3.16924e+06	3.19659e+06
M389T194	Methyl deoxycholate	911433	84375.4	730253	3.24468e+06	3.65424e+06	4.09575e+06	1.81698e+06	1.84201e+06	1.81705e+06
M187T333_1	Metribuzin	2.6667e+06	2.18831e+06	2.523e+06	1.55027e+06	1.56636e+06	1.77702e+06	2.1258e+06	2.12551e+06	2.16223e+06
M129T193	Milnacipran	2.87816e+07	2.78755e+07	3.06249e+07	2.63992e+07	4.98295e+07	3.39062e+07	4.13243e+07	3.63274e+07	3.62746e+07
M211T300	Morphine	2.73905e+07	4.29099e+07	4.59258e+07	7.38918e+07	5.25906e+07	4.07483e+07	4.15175e+07	4.20226e+07	4.20217e+07
M88T683	Morpholine	5.06393e+06	7.75874e+06	1.27319e+07	4.98297e+06	5.48715e+06	5.49047e+06	6.89137e+06	6.88876e+06	7.11074e+06
M384T196	Myriocin	3.27051e+06	5.54792e+06	2.12884e+06	6.58572e+06	6.78347e+06	9.19992e+06	4.5477e+06	4.48757e+06	4.48749e+06
M193T257	Myristicine	1.16792e+06	1.13023e+06	701641	6.41426e+06	1.87617e+06	6.02681e+06	1.57869e+06	1.64409e+06	1.6411e+06
M272T34	Myristoyl ethanolamide	1.65202e+06	1.35826e+06	1.5132e+06	1.78837e+06	2.21163e+06	3.21273e+06	3.86777e+06	3.86535e+06	3.67389e+06
M372T157	Myristoyl-l-carnitine	288707	727884	174975	1.18078e+06	981228	1.06994e+06	744006	758782	743931
M255T383	N-(4-fluorobenzoyl)-5-amino-1h-indole	2.20832e+06	1.7215e+06	1.32371e+06	2.16464e+06	2.19792e+06	3.01246e+06	1.92872e+06	2.3856e+06	2.37547e+06
M544T21	N-(dodecanoyl)sphing-4-enine-1-phosphate	1.79684e+06	1.36251e+06	950919	565151	363056	224236	889369	889852	895680
M732T171	N-(octadecanoyl)sphing-4-enine-1-phosphocholine	1.34909e+07	1.3782e+07	1.42527e+07	1.25327e+07	1.23544e+07	1.34601e+07	1.23007e+07	1.21125e+07	1.22943e+07
M631T31	N-[1,3-dihydroxyoctadec-4-en-2-yl]tetracos-15-enamide	1.56081e+07	1.94342e+07	1.29058e+07	1.71409e+07	3.15182e+07	3.7945e+07	1.40954e+07	1.44583e+07	1.44461e+07
M204T192	N-acetyl-d-glucosamine	2.53276e+06	3.70101e+06	1.66419e+06	3.90498e+06	1.85847e+06	1.42294e+06	2.51407e+06	2.58125e+06	2.58101e+06
M192T307	N-acetyl-l-methionine	671045	643276	1.65021e+06	4.41276e+06	1.96645e+06	3.14839e+06	1.75675e+06	1.85223e+06	1.85133e+06
M269T318	N-acetylcarnosine	1.24644e+06	1.64843e+06	1.46389e+06	1.48448e+06	1.20983e+06	1.31381e+06	1.45244e+06	1.47796e+06	1.45284e+06
M198T304	N-acetylhistidine	3.64053e+07	4.79855e+07	4.76086e+07	5.5515e+07	4.60208e+07	4.29445e+07	4.60454e+07	4.55448e+07	4.60494e+07
M310T409	N-acetylneuraminic acid	445712	924470	906982	978436	682955	1.14637e+06	1.01347e+06	1.01329e+06	944658
M306T193	N-acetylsphingosine	224786	242941	375351	327709	430601	375297	300558	272566	272640
M154T125	N-butyryl-l-homoserine lactone	1.10867e+06	949215	1.53143e+06	603832	1.23795e+06	1.41157e+06	1.1609e+06	1.15762e+06	1.21231e+06
M627T371	N-caffeoyl-o-methyltyramine	324347	244159	261199	328850	313337	328850	252286	251249	250634
M371T22	N-desethylsunitinib	34435.2	35286.2	73300.2	176339	131825	203693	92489.5	92256.4	89101.4
M200T403	N-formylmethionine	8.02425e+06	6.05935e+06	1.00596e+07	7.17722e+06	6.4403e+06	5.01981e+06	6.75841e+06	6.68059e+06	6.7584e+06
M108T615	N-methylaniline	6.53578e+06	8.01065e+06	8.30054e+06	3.83385e+06	5.90052e+06	5.84422e+06	7.01878e+06	7.33245e+06	7.20275e+06
M513T30	N-myristoylsphinganine	584951	619010	390465	606601	1.04087e+06	1.35798e+06	2.91834e+06	3.07336e+06	3.07391e+06
M814T168_2	N-nervonoyl-d-erythro-sphingosylphosphorylcholine	1.9748e+08	2.00808e+08	1.88923e+08	2.07559e+08	2.7285e+08	1.91686e+08	2.13203e+08	1.9916e+08	1.99842e+08
M270T99	N-octadecylamine	839232	916632	721678	1.37901e+06	1.7455e+06	2.75856e+06	3.0245e+06	3.04236e+06	3.0424e+06
M390T70	N-octanoylsphingosine	1.049e+06	1.53938e+06	1.96735e+06	2.42551e+06	1.72649e+06	1.89152e+06	6.17528e+06	6.04375e+06	6.17196e+06
M730T155	N-oleoyl-d-erythro-sphingosylphosphorylcholine	4.02741e+06	3.55459e+06	4.30826e+06	3.70293e+06	2.83662e+06	2.76785e+06	3.78644e+06	3.78596e+06	3.88985e+06
M220T154	N-phenyl-2-naphthylamine	3.1696e+06	2.51287e+06	4.72574e+06	4.29284e+06	4.74634e+06	5.72656e+06	2.89728e+06	3.04898e+06	2.88472e+06
M206T559	N,n-diethylcathinone	502341	765302	816155	1.99776e+06	1.42731e+06	2.95553e+06	1.41439e+06	1.41542e+06	1.45888e+06
M74T345	N,n-dimethylformamide	2.47801e+06	2.73668e+06	6.1788e+06	5.70789e+06	4.33e+06	5.02009e+06	5.27448e+06	5.22522e+06	5.22363e+06
M189T523	N,n,n-trimethyllysine	1.5689e+08	1.42608e+08	1.5838e+08	1.47829e+08	1.30022e+08	1.52626e+08	1.54978e+08	1.51919e+08	1.51942e+08
M321T302	N4-acetylsulfamethazine	559159	126776	916778	805532	172274	707337	582300	587935	611097
M161T529	N6-methyl-l-lysine	9.12776e+07	9.57329e+07	1.09856e+08	9.61854e+07	1.07617e+08	1.01179e+08	1.11607e+08	1.09485e+08	1.1078e+08
M310T241	Naloxone	217433	863602	119593	772934	920118	649787	961630	935317	961203
M87T222	Neopentyl glycol	1.07573e+07	1.06689e+07	1.12525e+07	1.1097e+07	1.0991e+07	1.11684e+07	1.14946e+07	1.18396e+07	1.14949e+07
M267T363	Nevirapine	3.23819e+06	4.80756e+06	6.9528e+06	4.65622e+06	3.10056e+06	4.26248e+06	5.76849e+06	5.76833e+06	5.80426e+06
M203T493_2	Ng,ng-dimethyl-l-arginine	2.65523e+08	2.90436e+08	2.62011e+08	2.77193e+08	2.60098e+08	2.6549e+08	2.62496e+08	2.61445e+08	2.6172e+08
M146T260	Nicotinate	1.33032e+06	1.07611e+06	567432	973886	1.3725e+06	1.06616e+06	1.03534e+06	937541	932653
M184T34	Nonanamide, n-[(4-hydroxy-2-iodo-5-methoxyphenyl)methyl]-8-methyl-	2.37276e+06	2.50005e+06	2.04308e+06	2.1276e+06	2.7786e+06	2.79452e+06	2.40166e+06	2.3178e+06	2.40303e+06
M153T194	Nudifloramide	2.48744e+06	1.10091e+06	993426	1.03137e+06	4.18203e+06	1.07435e+06	934652	956147	955613
M310T194	Octanoylcarnitine	9.85561e+06	1.23098e+07	1.25481e+07	1.2128e+07	1.14713e+07	1.37613e+07	1.35435e+07	1.34859e+07	1.35435e+07
M282T194	Oleamide	554166	433840	413440	553935	578048	467668	450751	452625	470182
M311T32	Oleic acid ethyl ester	1.17938e+06	1.21141e+06	898352	785297	511212	1.14522e+06	1.05383e+06	1.02262e+06	1.02341e+06
M443T28_2	Oligomycin b	1.36386e+07	8.42146e+06	8.55686e+06	1.1893e+07	1.06155e+07	9.14625e+06	8.901e+06	8.72543e+06	8.72474e+06
M294T375	Ondansetron	171905	104576	213337	379674	353428	459133	229878	253795	229313
M364T307	Oxadiazon	7.71701e+06	6.6456e+06	9.43782e+06	1.12329e+07	5.9083e+06	6.76474e+06	5.47934e+06	5.12481e+06	5.48348e+06
M289T29	Oxandrolone	243675	201434	105203	130885	167492	283926	203485	185684	185260
M253T299	Oxcarbazepine	7.30504e+06	7.11443e+06	9.07485e+06	1.28864e+07	1.12499e+07	9.667e+06	1.14144e+07	1.14197e+07	1.19392e+07
M145T152	Oxethazaine	1.77322e+07	1.65653e+07	2.26543e+07	1.6416e+07	1.39361e+07	1.91235e+07	1.58713e+07	1.58761e+07	1.62956e+07
M358T199	Oxybutynin	2.46085e+06	4.31329e+06	3.29078e+06	4.5902e+06	4.2011e+06	5.92939e+06	4.2278e+06	4.22779e+06	4.17813e+06
M256T71	Palmitamide	1.28675e+06	1.37058e+06	2.12179e+06	2.55335e+06	1.96989e+06	1.91336e+06	5.16721e+06	5.16719e+06	5.22732e+06
M422T167	Palmitoylcarnitine	1.19666e+06	2.2252e+06	863847	2.16277e+06	2.23452e+06	2.6162e+06	1.60237e+06	1.55357e+06	1.60148e+06
M220T263	Pantothenate	3.50136e+06	4.33849e+06	2.79733e+06	7.16326e+06	5.76291e+06	6.28523e+06	4.36381e+06	4.38699e+06	4.38691e+06
M202T261	Pantothenic acid	1.56363e+07	1.92738e+07	1.65077e+07	2.23103e+07	1.61535e+07	2.25535e+07	1.76601e+07	1.76596e+07	1.77903e+07
M231T4	Parthenolide	858872	888642	1.99353e+06	641953	764552	771510	1.26562e+06	1.16349e+06	1.14507e+06
M776T39	PC(16:0/16:0)	1.20813e+06	1.58691e+06	1.16786e+06	1.53835e+06	2.31195e+06	1.50705e+06	1.75265e+06	2.40083e+06	1.67913e+06
M239T69	Pentaethylene glycol	2.65663e+06	7.80233e+06	3.18943e+06	1.25214e+06	1.61773e+06	1.76652e+06	1.4918e+07	1.49205e+07	1.46544e+07
M174T690	Pentedrone	3.93413e+06	4.95416e+06	9.3994e+06	2.93779e+06	4.29337e+06	4.19461e+06	5.12095e+06	5.25012e+06	5.12008e+06
M305T586	Perchloroterephthalic acid	6.83662e+06	7.50515e+06	5.55305e+06	7.5296e+06	6.89776e+06	6.36344e+06	6.1462e+06	5.7496e+06	6.14163e+06
M484T238	Perifosine	835698	675073	518658	376117	498477	465256	666359	678514	666157
M369T537	Perindopril	548351	773326	442146	1.0499e+06	685397	1.28739e+06	747232	751030	747265
M166T321	Phenylalanine	5.37022e+06	5.44539e+06	5.44765e+06	4.54407e+06	4.96166e+06	6.28923e+06	4.93587e+06	4.93622e+06	4.98139e+06
M318T305	Phosmet	4.93629e+06	4.09169e+06	5.109e+06	4.06819e+06	4.30581e+06	4.26717e+06	4.43449e+06	4.40139e+06	4.41275e+06
M184T142	Phosphocholine	9.85266e+07	1.26598e+08	1.3196e+08	1.30215e+08	9.90745e+07	8.96255e+07	1.13214e+08	1.12961e+08	1.09219e+08
M99T204	Phosphoric acid	6.00121e+07	4.90251e+07	1.88862e+07	4.85526e+07	1.28052e+07	5.33312e+07	3.71752e+07	3.7141e+07	2.59451e+07
M184T347	Phosphorylcholine	4.30866e+06	3.51126e+06	3.76935e+06	4.36689e+06	3.02987e+06	3.6144e+06	3.54777e+06	3.69395e+06	3.56031e+06
M318T73	Phytosphingosine	3.48159e+07	3.88202e+07	6.25124e+07	7.06152e+07	5.17204e+07	5.50373e+07	1.55378e+08	1.56804e+08	1.56791e+08
M315T430	Picrotoxinin	46585.9	76661.5	5.22535e+06	77778.6	46124.4	40927.4	437524	424353	424531
M209T32	Pilocarpine	4.75282e+06	5.58799e+06	5.01532e+06	4.41731e+06	3.21852e+06	2.97908e+06	7.26384e+06	7.51148e+06	7.51256e+06
M376T31	Pipamperone	1.8562e+07	6.45612e+07	1.80844e+07	3.3193e+07	2.74654e+07	2.65316e+07	4.58346e+07	4.65522e+07	4.58479e+07
M316T226	Piperettine	8.35107e+06	8.231e+06	1.13275e+07	7.64571e+06	4.66349e+06	1.14292e+07	8.06923e+06	8.24067e+06	8.24005e+06
M86T256	Piperidine	1.69027e+08	1.76376e+08	2.34535e+08	2.10496e+08	1.68361e+08	1.71595e+08	1.88358e+08	1.90766e+08	1.88357e+08
M243T275	Primaquine	1.11396e+06	1.58504e+06	5.93684e+06	1.59285e+06	781050	786027	2.45401e+06	2.46699e+06	2.45415e+06
M231T410	Pro-Asp	365853	385897	344579	361236	540447	298556	343393	336367	393633
M217T362	Pro-Thr	8.6134e+06	7.56901e+06	1.10965e+07	6.64342e+06	3.57877e+06	4.55689e+06	6.86275e+06	6.77606e+06	6.77636e+06
M302T66	Pro-Trp	3.30257e+07	3.2819e+07	4.92825e+07	5.05571e+07	4.55732e+07	4.37668e+07	1.01615e+08	1.02129e+08	1.02125e+08
M215T283	Pro-val	8.08498e+06	3.80203e+06	8.07395e+06	3.37002e+06	2.88902e+06	2.82931e+06	4.27766e+06	4.22672e+06	4.27738e+06
M354T200	Proadifen	111846	440175	394698	143923	172323	365223	303408	292536	292447
M330T301	Profluralin	318622	512350	74099.5	306004	348344	253623	195657	217873	219170
M218T87	Prolintane	2.70579e+07	2.69898e+07	4.2339e+07	6.38995e+07	3.51921e+07	3.43163e+07	1.08709e+08	1.10144e+08	1.10163e+08
M230T254	Propazine	1.29567e+06	2.89313e+06	1.80552e+06	2.84412e+06	2.23887e+06	2.10071e+06	2.62296e+06	2.61096e+06	2.75004e+06
M342T417	Propiconazole	803117	1.03119e+06	1.61833e+06	1.54436e+06	1.30923e+06	1.04511e+06	1.1549e+06	1.16656e+06	1.15486e+06
M260T216	Propranolol	1.39818e+07	2.57319e+07	8.45231e+06	2.10936e+07	2.18133e+07	2.29228e+07	1.88908e+07	1.89802e+07	1.89801e+07
M252T150	Prosulfocarb	1.38636e+06	1.5307e+06	3.5426e+06	2.01749e+06	1.74581e+06	2.09756e+06	1.88134e+06	1.96017e+06	1.95923e+06
M257T162	Pterostilbene	868377	850385	692535	1.54317e+06	1.09321e+06	1.16294e+06	923895	927321	941667
M218T77	Pymetrozin	4.2562e+06	2.74668e+06	4.71576e+06	6.51822e+06	4.18556e+06	1.03106e+07	3.28324e+06	3.22197e+06	3.38923e+06
M415T28	Pyraflufen-ethyl	872372	1.07789e+06	1.38156e+06	677439	871859	962682	1.90953e+06	1.86538e+06	1.86754e+06
M207T421	Pyrantel	903387	1.47566e+06	1.28734e+06	1.86684e+06	1.59038e+06	2.32253e+06	1.5764e+06	1.63874e+06	1.57606e+06
M80T33	Pyridine	701253	791303	757354	820142	834782	708732	1.05871e+06	1.10759e+06	1.05753e+06
M495T301	Pyridoxal phosphate	3.61233e+06	5.94398e+06	4.65701e+06	3.37392e+06	5.30996e+06	5.01698e+06	3.61688e+06	3.66345e+06	3.61638e+06
M151T343	Pyridoxamine	873809	703441	645725	515879	543095	926842	580243	558838	572709
M174T415_2	Pyroquilon	1.59959e+07	1.51602e+07	2.07998e+07	1.45565e+07	1.6513e+07	1.84009e+07	2.13733e+07	2.35535e+07	2.13791e+07
M303T295	Quercetin	247451	975442	335929	462086	50136.2	413988	547073	583299	582969
M129T129	Quinate	3.98986e+06	4.47895e+06	5.72138e+06	4.73884e+06	4.77208e+06	4.92686e+06	4.6889e+06	4.94948e+06	4.95129e+06
M162T218	Quinoline-2,4-diol	4.8205e+06	3.81062e+06	9.77426e+06	9.02616e+06	5.44352e+06	8.23552e+06	5.94624e+06	5.93747e+06	5.95792e+06
M206T289_2	Rivastigmine	705043	1.77867e+06	766064	1.961e+06	2.02591e+06	2.70499e+06	1.77554e+06	1.80372e+06	1.77551e+06
M192T334	Rotundine	466650	499651	473522	351845	207239	212742	295530	314049	309027
M298T100	S-methyl-5'-thioadenosine	8.15123e+06	1.13261e+07	9.46407e+06	8.39595e+06	9.70784e+06	1.31499e+07	9.53439e+06	9.65563e+06	9.53959e+06
M619T238	Salannin	169804	171938	248274	422460	355387	123354	265375	256036	265379
M398T217	Salmeterol	279231	461857	1.09123e+06	216112	171828	123612	501448	535490	535600
M386T299	Sarafloxacin	516905	1.44461e+06	1.0549e+06	2.17385e+06	1.67514e+06	2.15958e+06	1.28446e+06	1.36251e+06	1.30003e+06
M547T20	Schaftoside	33891.9	29153.7	44328.5	104545	77942.6	91564.5	51960.2	51606.4	46553.6
M495T28	Schweinfurthin e	601201	431513	473080	519652	642786	431136	808838	786014	786486
M226T130	Secbumeton	505794	482197	218291	243623	205079	479299	1.41998e+06	1.48061e+06	1.47888e+06
M334T379	Seneciphyllin	296550	588899	393023	2.79349e+06	1.19053e+06	2.03153e+06	814698	912107	916662
M177T195	Ser-Ala	6.94717e+06	6.54068e+06	6.60429e+06	9.92178e+06	8.28557e+06	9.77461e+06	7.96032e+06	7.99305e+06	7.96044e+06
M430T262	Sipeimine	982595	1.06125e+06	586773	813023	660910	773520	1.0315e+06	1.01233e+06	1.03156e+06
M792T133	Sphingomyelin (d18:1/18:0)	2.79498e+06	5.00593e+06	3.24205e+06	3.53527e+06	5.05801e+06	3.10998e+06	3.34939e+06	3.3493e+06	3.32302e+06
M282T32	Sphingosine	1.56016e+07	1.71674e+07	1.23926e+07	2.12409e+07	1.68421e+07	1.53942e+07	1.30943e+07	1.27405e+07	1.30942e+07
M284T30	Stearamide	2.82442e+06	1.7348e+06	1.79708e+06	2.11118e+06	2.5655e+06	1.84297e+06	1.72401e+06	1.72432e+06	1.76342e+06
M428T29	Stearoylcarnitine	8.71389e+07	6.63835e+07	6.33563e+07	6.38316e+07	6.13844e+07	6.99623e+07	6.40685e+07	6.36391e+07	6.40769e+07
M325T251	Sterigmatocystin	3.32725e+06	3.20457e+06	4.06948e+06	3.17816e+06	3.58442e+06	3.9551e+06	3.48653e+06	3.45466e+06	3.45469e+06
M411T29	Stigmasta-4,22-dien-3-one	825779	594853	475456	467348	328880	569517	511500	517018	511518
M111T251	Suberic acid	1.2755e+07	1.39148e+07	1.22696e+07	1.32788e+07	1.40321e+07	4.75288e+07	1.36466e+07	1.36935e+07	1.36934e+07
M143T326	Succinic acid n,n-dimethylhydrazide	5.1338e+07	4.45124e+07	7.94383e+07	5.38323e+07	2.10268e+07	2.37585e+07	3.93867e+07	3.78993e+07	3.78947e+07
M108T287	Sulfathiazole	1.68012e+06	1.80082e+06	1.45595e+06	2.32079e+06	2.06961e+06	2.18789e+06	1.78696e+06	1.74749e+06	1.74755e+06
M387T174	Sulfometuron methyl	184932	310113	237374	499600	421735	738178	367907	357927	358254
M323T298	Sulprofos	2.85538e+06	4.30544e+06	3.19604e+06	5.91147e+06	5.80911e+06	5.91259e+06	3.61717e+06	3.9169e+06	3.64287e+06
M174T305	Swainsonine	3.64854e+07	5.12199e+07	3.90051e+07	4.27373e+07	3.21495e+07	3.30013e+07	4.35503e+07	4.35464e+07	4.29907e+07
M372T234	Tamoxifen	232039	508534	964328	283477	147897	295133	548863	549073	570304
M373T305	Tangeretin	402102	532810	2.05503e+06	1.32399e+06	863033	1.1956e+06	839567	824364	839556
M500T153	Taurodeoxycholic acid	371579	49491	818219	128545	25695.8	40577.3	148051	136437	152353
M538T153	Taurohyodeoxycholic acid	292240	189724	857050	131610	28642	61266.1	130598	142234	142958
M464T153	Tauroursodeoxycholic acid	3.15828e+06	2.71652e+06	8.68321e+06	508828	932249	1.26819e+06	2.34817e+06	2.31732e+06	2.34814e+06
M288T320	Tenofovir	77213.2	234299	109579	3.09311e+06	3.29826e+06	2.56223e+06	1.01371e+06	1.01383e+06	991982
M472T162	Terfenadine	280429	437577	132643	464487	569667	621136	287943	313140	307624
M318T293	Tetrabenazine	2.573e+06	1.67469e+06	2.90771e+06	631667	369794	679546	2.29159e+06	2.14851e+06	2.29229e+06
M223T582_2	Tetradecanedioic acid	1.46931e+07	1.41694e+07	1.40526e+07	2.15844e+07	1.49625e+07	1.389e+07	1.9427e+07	1.71281e+07	1.71187e+07
M214T109	Tetradecylamine	5.26385e+06	1.32843e+07	6.55427e+06	8.38061e+06	1.07896e+07	1.46843e+07	1.4906e+07	1.49589e+07	1.52291e+07
M195T62	Tetraethylene glycol	8.13341e+06	1.32528e+07	7.52503e+06	7.45664e+06	9.95577e+06	7.29973e+06	1.5785e+07	1.57849e+07	1.575e+07
M223T47	Tetraglyme	8.73998e+06	1.09378e+07	7.45818e+06	7.63962e+06	9.02273e+06	6.4604e+06	8.45272e+06	8.451e+06	8.66925e+06
M133T475	Tetramethylthiourea	4.0727e+06	2.28525e+06	1.85998e+06	3.10204e+06	1.74528e+06	1.84083e+06	1.83974e+06	1.83968e+06	1.78083e+06
M125T182	Tetrazolo[1,5-b]pyridazine, 6-(phenylsulfinyl)-	1.10101e+06	1.01176e+06	810457	1.04093e+06	1.29958e+06	879882	1.06481e+06	1.08338e+06	1.21056e+06
M623T256	Thalsimidine	195694	176698	458995	363381	269478	245154	301161	292327	300767
M312T324	Thebaine	46677.4	60148.7	499166	145119	23195.6	103435	164075	166864	164014
M253T364	Thiacloprid	1.74056e+07	1.71555e+07	1.56608e+07	1.54814e+07	1.42694e+07	1.23014e+07	1.53649e+07	1.53647e+07	1.54056e+07
M410T269	Thifensulfuron-methyl	5.86092e+06	5.81917e+06	5.54256e+06	5.81481e+06	4.85228e+06	5.45667e+06	5.63765e+06	5.32521e+06	5.62416e+06
M800T138	Thioetheramide-PC	2.17555e+06	1.60607e+06	1.01568e+06	667869	1.24679e+06	1.26882e+06	1.60669e+06	1.53657e+06	1.5392e+06
M174T196	Thr-Ala-Arg	3.63271e+07	3.4391e+07	3.88557e+07	3.13166e+07	3.53262e+07	4.06718e+07	3.60592e+07	3.60687e+07	3.60022e+07
M281T26	Thunalbene	3.10072e+06	2.75649e+06	2.98528e+06	2.225e+06	2.20951e+06	1.92232e+06	2.58497e+06	2.58854e+06	2.57341e+06
M127T641	Thymine	2.2465e+06	855086	1.11427e+06	1.10283e+06	1.03348e+06	1.01179e+06	1.04688e+06	1.18307e+06	1.06327e+06
M595T299	Tiliroside	1.05405e+06	2.01226e+06	2.77073e+06	2.72993e+06	1.78034e+06	2.14244e+06	1.62344e+06	1.6304e+06	1.72401e+06
M128T52	Tillam	3.62278e+06	3.26321e+06	2.78359e+06	1.41878e+07	1.13433e+07	2.13076e+06	4.03372e+06	4.09644e+06	4.03394e+06
M597T333	Toosendanin	245143	306562	215634	402107	423681	402107	241496	241585	246315
M302T242	Trachelanthine	2.47668e+06	3.64279e+06	3.27176e+06	4.34314e+06	3.25638e+06	4.48356e+06	3.83475e+06	3.76093e+06	3.83429e+06
M191T47	Trans-3,5-dimethoxy-4-hydroxycinnamaldehyde	3.77802e+06	4.8679e+06	3.81544e+06	5.0995e+06	6.53503e+06	8.65784e+06	4.5107e+06	4.50422e+06	4.62421e+06
M149T151	trans-cinnamate	1.95193e+06	1.76827e+06	3.7635e+06	2.74029e+06	2.6007e+06	2.92717e+06	1.44677e+06	1.44395e+06	875249
M241T585	Tri-tert-butylphosphine oxide	2.89249e+06	2.71253e+06	2.74573e+06	2.86269e+06	2.67304e+06	1.67775e+06	2.79916e+06	2.79916e+06	2.80886e+06
M219T588	Tributylphosphine oxide	870307	929595	849646	921076	836127	1.03542e+06	913326	809597	911008
M138T279_2	Trigonelline	7.72566e+08	6.71237e+08	1.16582e+09	6.4078e+08	5.15988e+08	6.07201e+08	7.9149e+08	7.91423e+08	7.79692e+08
M76T320_1	Trimethylamine n-oxide	5.97092e+08	3.92972e+08	6.16956e+08	4.10572e+08	3.8688e+08	3.71062e+08	5.26673e+08	5.20427e+08	5.2668e+08
M271T311	Triptophenolide	5.25031e+06	9.99474e+06	9.37579e+06	5.83367e+06	6.9374e+06	7.59848e+06	8.05091e+06	8.02213e+06	8.05089e+06
M122T285	Tris(hydroxymethyl)aminomethane	3.83064e+07	2.36076e+07	3.42617e+07	2.55253e+07	2.37868e+07	2.74456e+07	2.66566e+07	2.71037e+07	2.66557e+07
M182T291_2	Tyrosine	1.61497e+08	2.30144e+08	2.95136e+08	2.60778e+08	860837	2.06889e+08	1.98136e+08	1.94231e+08	1.97238e+08
M307T298	Uridine 5'-monophosphate	7.77866e+06	7.00798e+06	5.51694e+06	7.04656e+06	7.0295e+06	7.19836e+06	6.42826e+06	6.49909e+06	6.49918e+06
M410T156	Ursodeoxycholic acid	2.53847e+06	710914	1.19746e+06	117900	239255	93364.9	546571	550132	546575
M460T193	Val-Trp-Arg	765736	969240	1.01661e+06	1.16944e+06	1.23931e+06	757811	1.02909e+06	1.02911e+06	993235
M235T32	Valerenic acid	1.16482e+06	1.45008e+06	1.59316e+06	1.47004e+06	1.04687e+06	1.16271e+06	710251	805796	804838
M203T222	Vasicinone	4.90034e+06	5.21033e+06	9.73104e+06	5.98507e+06	5.33513e+06	6.26983e+06	6.87284e+06	7.58578e+06	7.58584e+06
M307T212_1	Xanthosine	1.69671e+08	2.09815e+08	1.77455e+08	1.84161e+08	1.63396e+08	1.4854e+08	1.80769e+08	1.82876e+08	1.82863e+08
M117T262	Xylitol	4.61236e+07	3.95442e+07	6.23481e+07	3.99449e+07	2.97686e+07	4.28925e+07	5.01816e+07	4.96848e+07	4.96865e+07
M301T359	Zearalenone	3.38875e+06	3.02473e+06	4.83072e+06	3.21885e+06	3.26536e+06	3.66125e+06	1.87976e+06	1.86073e+06	2.19398e+06
M119T33	Zerumbone	1.9529e+07	1.87526e+07	2.03286e+07	1.68881e+07	2.52366e+07	2.11314e+07	3.73446e+07	3.72782e+07	3.63503e+07
M308T312	Zolpidem	738426	644005	1.69216e+06	125984	39006.7	81189	1.23512e+06	1.23512e+06	1.22962e+06
M251T348		3.94498e+06	4.03389e+06	3.79082e+06	348132	282189	350600	899721	1.57762e+06	867424
M558T192		200841	165676	300827	3.79014e+06	3.90685e+06	3.65529e+06	1.14016e+06	1.14008e+06	1.14686e+06
M100T585_1		5.63288e+06	6.13794e+06	6.07144e+06	83875	153933	73284.4	6.32905e+06	6.28777e+06	6.30644e+06
M650T257		92743.7	183817	92717.9	8.10525e+06	7.45734e+06	8.10525e+06	4.6878e+06	4.63932e+06	4.63929e+06
M122T311		1.22789e+06	1.9001e+06	1.61997e+06	1.02466e+07	1.03327e+07	9.85402e+06	1.47296e+06	1.49124e+06	1.53936e+06
M875T452_2		3.3979e+06	3.08774e+06	3.3114e+06	135187	147878	147480	2.92382e+06	2.92373e+06	2.88509e+06
M407T256		39580.5	47031.7	48552.5	1.75544e+06	1.60607e+06	1.75544e+06	1.01641e+06	1.00761e+06	1.00763e+06
M540T22		143583	141716	151353	258927	253381	255394	136848	137053	116215
M218T165		111092	255021	423716	7.42458e+06	7.32938e+06	6.80596e+06	1.34654e+06	1.37146e+06	1.26581e+06
M784T462_1		122448	109128	117104	272873	281774	267878	159413	152733	153129
M127T379		582397	932679	262069	1.60457e+08	1.45359e+08	1.63649e+08	1.53288e+08	1.52383e+08	1.52385e+08
M900T476_2		1.62441e+06	1.48034e+06	1.54063e+06	187820	113191	79636.8	1.24395e+06	1.19824e+06	1.198e+06
M445T591		453959	432172	426985	83045	43516.3	58284.4	442958	443015	454472
M578T259		60641.1	65475.1	89733.9	4.81465e+06	4.29384e+06	4.81465e+06	2.79763e+06	2.79752e+06	2.68568e+06
M240T193		1.67993e+06	1.64276e+06	1.62897e+06	667875	763882	766493	1.95848e+06	2.02148e+06	1.95463e+06
M875T452_1		3.93452e+06	3.4598e+06	3.74202e+06	230691	181942	180688	3.2435e+06	3.24356e+06	3.22208e+06
M862T470_2		2.35455e+06	2.19863e+06	2.51112e+06	121414	60082.9	107822	2.02361e+06	2.00908e+06	2.09485e+06
M886T478		2.38884e+06	2.15733e+06	2.11217e+06	130535	62198.7	100701	1.83612e+06	1.76677e+06	1.76658e+06
M217T316		545012	683587	532499	2.15938e+06	2.03923e+06	2.17366e+06	1.09254e+06	1.09254e+06	1.11465e+06
M211T223		226969	172551	165870	2.4148e+06	2.46561e+06	2.72939e+06	696574	729407	728795
M475T328_2		519477	579019	566079	85530.3	89663.8	53585.8	239598	222221	302622
M862T470_1		4.9501e+06	4.33045e+06	4.4221e+06	275274	148094	248248	3.98977e+06	3.79979e+06	3.85386e+06
M884T474		3.74577e+06	3.2283e+06	3.55657e+06	189747	107807	184830	3.06968e+06	3.07088e+06	3.03007e+06
M273T258		127827	150233	150083	607644	549280	556723	160542	160157	180555
M876T452_1		1.76595e+06	1.52245e+06	1.59717e+06	76385.6	42153.3	29172.8	1.39026e+06	1.46737e+06	1.39001e+06
M112T257		791511	1.05151e+06	717894	9.08887e+06	7.88015e+06	8.45939e+06	691369	696405	696413
M292T156		67254.9	66433.8	76279.6	145405	149911	143674	66009.3	67694.3	99004.7
M173T282		1.94587e+06	7.92231e+06	6.00579e+06	4.70412e+07	4.46382e+07	4.43654e+07	1.25304e+07	5.75948e+06	1.24851e+07
M861T470		5.48934e+06	4.73429e+06	5.46253e+06	268895	168189	220473	4.65497e+06	4.41874e+06	4.4209e+06
M847T454_1		175653	180706	183217	234885	230361	234885	143057	156579	143162
M174T242		3.19213e+06	1.45913e+06	3.30375e+06	1.27401e+08	1.13536e+08	1.08032e+08	9.8875e+06	2.60214e+07	2.59913e+07
M899T476_1		1.03871e+07	9.10982e+06	9.17609e+06	1.37727e+06	948125	969140	7.72953e+06	7.59489e+06	7.62951e+06
M883T478		987776	861693	984943	69070.7	103683	118373	847743	831831	831917
M269T259		1.83643e+06	1.65871e+06	1.7393e+06	450236	541086	586750	1.5953e+06	1.59057e+06	1.43355e+06
M222T216		313187	506705	127021	2.75219e+06	2.59725e+06	2.53167e+06	1.30477e+06	1.32441e+06	1.32413e+06
M848T476		2.79209e+06	2.33873e+06	2.70427e+06	143198	87245.2	74073	1.89439e+06	1.86706e+06	1.89515e+06
M352T217		40939.4	232412	25533.2	4.73903e+06	4.35656e+06	5.23608e+06	1.5708e+06	1.57991e+06	1.57992e+06
M172T239_1		1.58376e+06	2.09029e+06	1.00273e+06	2.39762e+07	2.19536e+07	2.0114e+07	7.86222e+06	7.86229e+06	7.83058e+06
M177T12		1.61972e+06	1.72811e+06	1.45334e+06	79519.3	167006	78488.7	919036	921728	582849
M174T48		2.76222e+06	4.65147e+06	2.44348e+06	2.22292e+07	2.41054e+07	2.55441e+07	9.63776e+06	9.63643e+06	1.00353e+07
M173T260		3.03906e+06	4.24962e+06	5.60437e+06	3.59981e+07	3.09452e+07	3.27251e+07	1.18858e+07	1.14432e+07	1.14452e+07
M590T478_1		499080	456555	540577	37363.5	12121.7	50584.9	520033	522804	439698
M173T49		1.3922e+07	2.19855e+07	1.5111e+07	1.69418e+08	1.53069e+08	1.82228e+08	6.32227e+07	6.34977e+07	6.33595e+07
M212T314		611760	887206	443837	3.07236e+06	3.1609e+06	3.32699e+06	3.27214e+06	3.29212e+06	3.29217e+06
M308T200		100911	172036	84847	2.21577e+06	1.85682e+06	1.94635e+06	669854	662363	662349
M143T252		833009	560749	886707	3.66715e+06	3.30776e+06	3.72842e+06	4.59842e+06	2.36798e+06	4.62761e+06
M218T212		1.83387e+06	1.8438e+06	1.24228e+06	1.12316e+07	1.25417e+07	1.06706e+07	7.68476e+06	7.88524e+06	7.88533e+06
M144T312		8.2448e+06	8.49064e+06	8.80644e+06	4.23616e+06	3.58771e+06	3.45546e+06	6.38561e+06	6.2346e+06	6.23516e+06
M381T397		3.64158e+06	3.60025e+06	3.07706e+06	100684	310647	323508	1.27867e+06	2.47788e+06	2.50008e+06
M843T356_2		505458	501698	485962	291611	258488	295927	511118	511098	517958
M910T476_2		1.11817e+06	927732	1.09397e+06	78143.1	19445.5	42264.7	816551	816017	842137
M234T240		103255	98555.5	127013	1.32942e+06	1.11544e+06	1.14051e+06	301110	304015	304017
M171T239		6.02665e+06	5.19381e+06	5.25773e+06	1.47938e+06	1.38837e+06	1.32011e+06	519185	553723	532171
M590T182_2		199386	422828	271451	1.4016e+06	1.54781e+06	1.50304e+06	437774	440502	499561
M885T480		4.56358e+06	3.71814e+06	3.8683e+06	146800	94461.9	142971	3.56552e+06	3.46477e+06	3.56548e+06
M910T476_1		1.2643e+06	1.02568e+06	1.18678e+06	108957	59150.1	63086.5	794934	794491	828190
M262T22		43535.9	49701.2	61426.2	151005	143196	139482	53920.2	53495.1	68494.5
M233T195		604493	407501	433119	1.69146e+06	1.53746e+06	1.5845e+06	921322	917474	1.00543e+06
M891T132		1.01297e+06	939907	904470	2.25841e+06	2.39042e+06	2.10295e+06	862168	808379	863426
M899T476_2		9.5154e+06	8.02391e+06	7.93557e+06	1.19637e+06	873108	815807	6.89703e+06	6.77105e+06	6.77481e+06
M178T269		4.19221e+06	3.73177e+06	4.29506e+06	1.12408e+06	691792	669071	1.86146e+06	1.8386e+06	1.86151e+06
M432T381		1.0187e+06	981087	1.12296e+06	434672	425779	391701	697198	722888	695798
M1020T287_1		1.42972e+06	1.36063e+06	1.2501e+06	2.20121e+06	2.14076e+06	2.11938e+06	1.32483e+06	1.29513e+06	1.3286e+06
M156T395		6.15854e+06	5.74119e+06	5.86723e+06	3.04739e+06	2.54365e+06	2.38803e+06	4.92589e+06	4.83757e+06	4.9262e+06
M806T136		2.2501e+06	2.07228e+06	2.47195e+06	3.98943e+06	3.89686e+06	3.89408e+06	3.27445e+06	3.05094e+06	3.04574e+06
M191T259		2.24245e+06	3.25481e+06	2.56232e+06	2.47359e+07	2.0064e+07	2.1504e+07	9.41608e+06	9.31933e+06	9.31948e+06
M176T234		951178	1.43035e+06	1.19497e+06	4.42279e+06	4.5255e+06	5.10999e+06	2.81926e+06	2.79737e+06	3.38088e+06
M159T165		3.86555e+06	5.91641e+06	3.56683e+06	3.1516e+07	2.96334e+07	2.58728e+07	4.65041e+06	4.69246e+06	4.6392e+06
M200T275		1.13762e+06	1.39704e+06	1.17704e+06	127201	168857	123736	1.00143e+06	955761	999479
M490T380		1.2076e+06	1.14854e+06	1.13891e+06	714310	629129	611005	859647	841458	840830
M266T153		199388	163830	174086	356259	361071	386883	213046	216759	228944
M238T208		460513	541419	474772	70355.5	90805.2	20050.2	283762	262305	284081
M463T358		3.99192e+07	4.22775e+07	4.00762e+07	1.84669e+07	2.30312e+07	2.06269e+07	4.04706e+07	4.04711e+07	3.99899e+07
M328T602		282279	284313	275584	42415.6	59662.4	97193.3	271789	271705	265806
M155T239		356425	357833	177441	4.80241e+06	4.25815e+06	3.76432e+06	1.69201e+06	1.48692e+06	1.60812e+06
M88T279		307673	306254	307896	198354	170818	198281	225007	208301	208463
M81T171_3		138764	135380	139964	98714.6	100548	106810	107828	105911	112831
M244T201		504210	470851	395187	2.22517e+06	1.90495e+06	1.85165e+06	746666	746306	811137
M182T195		148540	273189	120505	1.474e+06	1.6959e+06	1.84597e+06	187281	246541	245110
M143T283		761312	480435	343429	2.41302e+06	2.79227e+06	2.578e+06	4.1668e+06	4.19997e+06	4.10514e+06
M492T381		353754	330426	328937	124134	62063.3	93805.2	163267	177530	172203
M589T478		430742	387391	479346	59632.6	13527.5	68441.6	457626	445204	445522
M249T202		474683	408985	401072	2.30689e+06	2.19661e+06	1.85287e+06	967795	958910	958884
M181T576		4.99121e+07	4.99628e+07	5.05721e+07	2.4782e+07	2.14274e+07	2.85726e+07	3.02225e+07	3.7495e+07	3.77853e+07
M245T294		603359	715206	929186	9.6704e+06	1.25536e+07	1.07199e+07	4.65903e+06	4.57468e+06	4.44487e+06
M884T481		4.49961e+06	3.41797e+06	3.90828e+06	206774	135908	137027	3.34224e+06	3.34207e+06	3.37319e+06
M250T98		103941	219581	463314	1.83035e+06	1.90324e+06	2.14128e+06	793518	808541	793579
M273T257		1.79168e+06	1.99574e+06	771101	1.97755e+07	1.75085e+07	1.52595e+07	7.48332e+06	7.45299e+06	7.44763e+06
M448T601		41506.9	41825.9	52762.1	121011	143199	133860	158265	158244	164279
M849T476_1		2.72989e+06	2.09888e+06	2.21754e+06	92260	40045.2	57514.4	1.51101e+06	1.47979e+06	1.51098e+06
M216T392		75957.6	54228.5	104907	414027	511839	447351	186306	170590	185816
M1033T356		565141	538297	572348	365310	367010	322640	539096	539372	572064
M263T220		296503	312177	372773	616403	650910	615879	389170	385355	386541
M760T328		395139	400431	375112	536495	577802	569771	376724	385334	385751
M383T295		1.02432e+07	1.43417e+07	1.59918e+07	3.32837e+07	3.2868e+07	3.36876e+07	1.5525e+07	1.55354e+07	1.60851e+07
M156T282		2.79994e+06	3.02799e+06	2.741e+06	638747	980561	1.12947e+06	1.91487e+06	1.66576e+06	1.75195e+06
M834T149		6.17425e+06	5.6748e+06	6.04421e+06	4.28089e+06	4.16223e+06	4.18865e+06	5.63352e+06	5.63276e+06	5.76471e+06
M217T237		651466	501546	657623	2.20208e+06	2.35997e+06	1.92343e+06	999034	1.00611e+06	999024
M159T259		6.67076e+07	7.14832e+07	7.24015e+07	3.10985e+07	3.97734e+07	3.5586e+07	6.28823e+07	6.28781e+07	6.1505e+07
M292T196		568946	733435	523063	3.57821e+06	4.04913e+06	3.15813e+06	1.52075e+06	1.47989e+06	1.50928e+06
M212T223_2		2.68112e+06	2.72895e+06	2.84747e+06	106691	584535	763367	2.35942e+06	2.45352e+06	2.45225e+06
M457T243		216686	222172	230467	146836	127353	124717	171517	171456	151523
M158T259		3.49789e+06	2.08344e+06	3.52431e+06	1.0052e+07	1.10931e+07	9.60872e+06	3.44566e+06	3.42061e+06	3.59379e+06
M315T384		101365	123657	174204	521314	630503	551205	315936	315121	317635
M182T165		279434	1.12665e+06	338766	3.77362e+06	3.83786e+06	3.58668e+06	1.50123e+06	1.49991e+06	1.41551e+06
M885T481		3.72751e+06	2.89146e+06	2.91641e+06	150995	129515	100570	2.6214e+06	2.62136e+06	2.64544e+06
M171T451		5.48159e+06	5.30712e+06	4.92398e+06	2.95825e+06	3.17764e+06	2.7529e+06	3.67681e+06	3.56647e+06	4.20908e+06
M828T356_1		1.54792e+06	1.56172e+06	1.61799e+06	1.28964e+06	1.2688e+06	1.22547e+06	1.50671e+06	1.53052e+06	1.53546e+06
M477T328		1.93422e+06	1.95957e+06	1.96809e+06	2.15128e+06	2.19938e+06	2.21272e+06	2.06698e+06	2.06692e+06	2.0835e+06
M358T244		218796	198912	201449	131706	136321	126660	113789	119465	117244
M310T305		660784	786375	740793	1.22247e+06	1.26881e+06	1.1774e+06	1.04453e+06	1.04464e+06	998505
M900T476_1		5.135e+06	3.93594e+06	4.19539e+06	523810	355288	383772	3.52268e+06	3.37564e+06	3.3777e+06
M199T212		813255	743459	505603	3.86159e+06	3.22667e+06	3.117e+06	1.193e+06	1.26936e+06	1.26904e+06
M423T334		440292	386449	407410	235790	209118	212552	390490	415262	393276
M170T315		753139	784747	1.96701e+06	5.40589e+06	5.67654e+06	5.72421e+06	4.59253e+06	4.59258e+06	2.47849e+06
M113T159		2.91905e+06	5.53604e+06	3.19825e+06	1.3757e+07	1.48852e+07	1.33969e+07	7.67096e+06	7.73935e+06	7.73908e+06
M200T237		292701	335980	311564	1.40207e+06	1.10085e+06	1.29257e+06	529997	545541	536590
M850T167		203377	216992	114754	624350	736466	649526	282384	282314	298742
M809T293		1.15772e+06	1.08152e+06	1.1468e+06	729603	800882	710923	1.00525e+06	989198	1.03433e+06
M88T169_1		158508	253673	116983	850938	709380	811489	264587	263126	282307
M180T256		3.51582e+06	4.65762e+06	3.97828e+06	589919	587601	507915	2.52088e+06	2.76661e+06	2.52435e+06
M213T258		314277	203371	161247	2.28602e+06	1.78392e+06	1.83389e+06	569931	563466	609878
M509T328		1.82774e+07	1.84853e+07	1.88181e+07	2.16334e+07	2.1512e+07	2.09224e+07	1.94509e+07	1.94509e+07	1.93957e+07
M846T454		210705	223154	234517	302064	294262	302064	191553	191551	185223
M777T133		3.39723e+06	3.54668e+06	4.36073e+06	694387	390283	415972	3.93794e+06	3.79028e+06	3.93787e+06
M182T265		5.09881e+06	4.25402e+06	5.19216e+06	1.63389e+06	1.14702e+06	1.10969e+06	3.22833e+06	3.22716e+06	3.29183e+06
M294T281		20218.7	100385	340019	1.24253e+06	1.30268e+06	1.4489e+06	508890	487849	486882
M119T165		160928	644570	224824	2.04681e+06	1.89455e+06	2.06335e+06	730466	689393	730638
M827T134_2		2.94792e+06	2.40186e+06	2.64578e+06	818065	400657	462904	1.86735e+06	1.8635e+06	1.89236e+06
M243T213		4.81683e+06	4.80096e+06	4.65619e+06	1.48677e+06	2.23562e+06	1.24693e+06	4.80824e+06	4.80262e+06	4.48208e+06
M172T321		3.96906e+06	4.26051e+06	4.38148e+06	2.49426e+06	1.99593e+06	2.06062e+06	3.24566e+06	3.23666e+06	3.23737e+06
M791T169		330369	508323	296694	1.57001e+06	1.37462e+06	1.30762e+06	523072	481109	515699
M83T144		1.00494e+06	1.07243e+06	1.00497e+06	407029	550213	377485	850103	880184	756669
M852T167		689012	1.01208e+06	768675	1.81063e+06	1.95563e+06	1.92621e+06	883243	901585	907446
M872T470		929569	674085	904150	16831.5	15100.6	23735.9	801750	802490	765509
M402T256		387777	308306	378350	110628	90129.8	81231.9	5.19083e+06	5.19093e+06	5.14409e+06
M606T189		790001	791560	725149	548722	517395	517456	738270	741451	777549
M393T321		4.7749e+06	4.68908e+06	4.68192e+06	4.24523e+06	4.33192e+06	4.21576e+06	4.29957e+06	4.29907e+06	4.33213e+06
M368T343		458887	477538	496762	1.75312e+06	1.36764e+06	1.56071e+06	1.11798e+06	1.09636e+06	1.08035e+06
M870T327		427468	407464	458177	608543	581786	588758	554062	554021	543442
M390T194		111913	133827	78882.8	340694	416887	410470	191615	182820	182368
M643T328		134980	126580	156950	224719	228709	226005	108100	108210	114543
M314T72		85445.2	134170	74131.6	606652	626995	789217	1.55897e+06	1.53575e+06	1.57011e+06
M213T223		119532	167447	123583	675448	789054	909801	224686	224571	219052
M159T231		6.28014e+06	8.04337e+06	6.98896e+06	2.26332e+06	1.64537e+06	1.49663e+06	696729	674877	697077
M241T243		536093	594802	544759	322615	297819	355746	394756	386279	394625
M275T263_1		1.5963e+06	1.51588e+06	1.75108e+06	402741	594851	214346	1.73186e+06	1.55299e+06	1.55357e+06
M175T225		857100	893704	930898	2.59292e+06	2.67988e+06	3.2532e+06	1.05935e+06	1.02819e+06	1.00207e+06
M273T165		123345	1.97482e+06	187914	1.69874e+07	1.56287e+07	1.22994e+07	2.31374e+06	2.28844e+06	2.31388e+06
M113T250		1.40386e+07	2.22736e+07	1.41941e+07	5.36594e+07	4.61338e+07	4.83713e+07	1.30984e+07	1.3138e+07	1.20042e+07
M551T275		703395	578875	748374	1.19776e+06	1.14015e+06	1.17236e+06	1.00416e+06	986601	988205
M174T503		3.91887e+07	4.05391e+07	4.52422e+07	1.91808e+07	2.34651e+07	2.09579e+07	5.00019e+07	5.00362e+07	5.15229e+07
M191T275		1.36014e+06	2.2906e+06	552666	9.04136e+06	7.44988e+06	7.55603e+06	3.64074e+06	3.8061e+06	3.80575e+06
M341T454		175719	209338	172327	511667	488474	606580	293548	390246	393547
M535T593		443533	491299	440770	243680	288988	263268	484953	479490	479554
M183T271		4.16234e+06	8.51722e+06	4.69367e+06	1.8649e+07	1.95229e+07	2.0808e+07	9.96988e+06	9.9018e+06	9.90152e+06
M460T381		1.34345e+06	1.42889e+06	1.34371e+06	812003	672211	865472	1.14791e+06	1.14837e+06	1.16227e+06
M264T193		398236	324166	390987	660048	669706	741841	382687	380990	400120
M440T197		269147	374696	204721	847193	916866	784978	519818	506613	506654
M116T506		1.20725e+08	1.38689e+08	1.46761e+08	6.61468e+07	6.01873e+07	5.60621e+07	9.4576e+07	7.62158e+07	7.6641e+07
M186T285		2.69198e+06	2.57363e+06	2.61479e+06	2.07251e+06	2.21271e+06	2.15036e+06	2.41492e+06	2.40767e+06	2.41489e+06
M347T252_2		641568	596700	647547	282642	128649	190895	515028	461423	515227
M197T348		2.44773e+06	2.03687e+06	2.54426e+06	707449	226916	478003	1.71094e+06	1.74615e+06	1.66109e+06
M411T275		2.36998e+06	1.61953e+06	2.47887e+06	4.67286e+06	4.61066e+06	4.93378e+06	3.39244e+06	3.3924e+06	3.49011e+06
M825T212_2		489875	620703	589922	220126	192351	180932	222070	311988	318417
M333T287_1		1.65745e+06	1.81568e+06	1.66669e+06	2.29651e+06	2.21211e+06	2.34411e+06	2.04304e+06	2.00093e+06	2.00116e+06
M249T152		195459	266047	308771	599177	697442	688128	414536	375237	374257
M896T287_2		1.61419e+06	1.48079e+06	1.73136e+06	2.48931e+06	2.37971e+06	2.31526e+06	1.93429e+06	1.93426e+06	1.89834e+06
M248T379		2.08089e+06	1.605e+06	1.68341e+06	7.244e+06	9.20543e+06	7.15578e+06	3.8863e+06	4.0241e+06	3.68746e+06
M499T381		644020	733866	736667	322346	184306	201287	413975	393057	414091
M259T261		41561.4	28005.7	55365.1	1.53897e+06	1.06689e+06	1.21079e+06	358564	369906	358842
M926T328_2		1.13632e+06	1.10016e+06	1.16239e+06	1.4313e+06	1.38005e+06	1.35348e+06	1.27142e+06	1.2845e+06	1.28657e+06
M297T26		480423	428081	428141	294616	271532	271031	318870	325194	325210
M551T172		1.88467e+06	1.65471e+06	792337	4.82991e+06	4.77794e+06	5.54644e+06	4.03604e+06	4.03064e+06	3.36969e+06
M355T322		4.76488e+06	4.80755e+06	4.82247e+06	4.36842e+06	4.34592e+06	4.19512e+06	4.55303e+06	4.50991e+06	4.50949e+06
M327T118		63551.2	94534.1	25863.3	670966	783763	958031	372393	398735	399534
M328T254		84823.7	180031	96844.3	491648	633950	555791	208818	217727	209064
M388T380		876727	738433	783664	380353	242964	285708	440983	443756	458508
M511T384		68291	73721.4	105556	242466	296485	306813	213515	201150	201338
M199T378		833025	513687	561479	2.5879e+06	3.44146e+06	2.87011e+06	1.53513e+06	1.53483e+06	1.44393e+06
M110T165		60832.4	540656	70643.4	2.10861e+06	2.09852e+06	1.719e+06	522907	503379	523166
M297T383		195780	233689	162602	16561.7	20152.5	23387.9	95977	95150.9	53300.4
M104T378		2.86875e+07	2.62924e+07	2.28366e+07	6.37858e+07	7.9415e+07	6.64491e+07	4.38914e+07	4.37799e+07	5.08856e+07
M77T174		273780	285110	274495	164360	143295	187129	205059	204973	212360
M200T419		1.97854e+06	1.71632e+06	2.05631e+06	892214	631944	567459	280875	282022	257742
M815T52		1.21935e+07	1.13308e+07	1.30866e+07	7.81895e+06	6.90556e+06	7.02165e+06	1.01237e+07	9.45803e+06	9.46335e+06
M275T337		1.99821e+06	2.29525e+06	2.44474e+06	866869	1.10878e+06	898570	1.75917e+06	1.71656e+06	1.68065e+06
M415T328_1		4.01725e+06	4.03746e+06	3.99811e+06	4.61977e+06	4.71042e+06	4.47649e+06	4.34872e+06	4.21087e+06	4.34877e+06
M287T265		7.19471e+06	5.42131e+06	7.93071e+06	670077	390033	458188	2.95221e+06	2.87283e+06	2.95164e+06
M102T166		1.62505e+08	1.68459e+08	1.80111e+08	2.22886e+08	2.35004e+08	2.40821e+08	2.05573e+08	2.06489e+08	2.06497e+08
M219T576		3.67636e+07	3.65844e+07	3.63478e+07	2.15653e+07	1.41032e+07	1.53154e+07	1.67646e+07	1.66844e+07	1.31786e+07
M584T193		2.48862e+06	1.12067e+06	1.57418e+06	1.36185e+07	1.95923e+07	1.65958e+07	5.56449e+06	5.52374e+06	5.56447e+06
M197T208		110583	420760	267259	1.03629e+06	1.20518e+06	1.12557e+06	471399	511800	471541
M176T192		589535	521724	678515	1.15052e+06	1.15787e+06	1.02948e+06	349330	350877	368439
M426T167_2		1.67455e+06	1.3635e+06	1.51117e+06	2.43756e+06	2.33445e+06	2.28799e+06	1.63536e+06	1.60379e+06	1.60387e+06
M278T381		402020	491399	428646	201351	136081	170278	174670	183525	226788
M512T198		257082	231597	161929	613389	537560	518101	327598	337380	327710
M958T287_2		702371	746923	674064	962034	921457	996088	767623	748693	748579
M377T328_2		2.37446e+06	2.50677e+06	2.46278e+06	2.80411e+06	2.76597e+06	2.78261e+06	2.58597e+06	2.58596e+06	2.57238e+06
M726T173		3.98674e+06	3.8448e+06	3.98738e+06	3.25045e+06	2.94968e+06	2.98126e+06	3.65685e+06	3.65695e+06	3.69733e+06
M617T597		941097	1.16247e+06	1.0983e+06	1.74365e+06	1.66227e+06	1.83388e+06	1.71036e+06	1.66495e+06	1.71095e+06
M390T343		683339	419352	407328	1.65949e+06	1.37032e+06	1.60641e+06	1.01062e+06	934622	950854
M191T623_1		915956	801244	991448	162514	330949	118767	574442	577412	277236
M216T265_2		1.82419e+06	2.0218e+06	1.97455e+06	1.18686e+06	855417	961398	1.68655e+06	1.68101e+06	1.60084e+06
M833T285		2.00271e+06	1.94126e+06	1.80097e+06	1.34882e+06	1.30014e+06	1.17887e+06	1.57952e+06	1.52248e+06	1.57713e+06
M445T383		58625.1	96663.9	231681	766331	939860	727815	452263	464921	465063
M408T380		4.91912e+06	4.90628e+06	5.10304e+06	3.53143e+06	2.78557e+06	2.96368e+06	3.9447e+06	3.94536e+06	3.90187e+06
M202T238		266202	197591	100428	913997	794757	1.06368e+06	193211	195013	214712
M175T208		160456	630856	345070	2.28225e+06	2.566e+06	1.91378e+06	656958	644286	656783
M345T381		868442	831707	888879	505368	318054	403324	629556	609365	629314
M877T287_1		609207	630397	500934	1.37058e+06	1.24005e+06	1.11694e+06	744177	744139	719283
M342T244_2		150314	159726	196807	328133	308246	291509	149114	163967	262445
M396T334		159252	160480	161906	103160	97851.7	120103	184000	166543	162131
M245T159		597136	1.3082e+06	722328	3.33561e+06	3.96498e+06	3.15209e+06	1.8809e+06	1.81643e+06	1.88089e+06
M231T208		162545	278641	147964	550029	649063	584743	291915	314794	291553
M879T132_2		2.352e+06	2.37558e+06	2.18233e+06	1.1557e+06	875639	554949	1.15943e+06	1.01888e+06	1.16494e+06
M607T328		6.89046e+06	7.20713e+06	7.14631e+06	8.72213e+06	8.45086e+06	8.21297e+06	7.76194e+06	7.72834e+06	7.76231e+06
M448T223		21195.9	34283.2	27137.2	1.29279e+06	1.27879e+06	1.83905e+06	506674	501894	501771
M288T234		895325	876121	681091	275950	276433	202552	723490	722377	695078
M178T231		434966	545969	430665	3.49381e+06	2.83054e+06	2.42204e+06	1.09971e+06	1.09938e+06	1.16376e+06
M484T159		170749	274840	211298	480248	454664	455115	275338	280304	273241
M389T235		110080	150485	207201	582180	452850	549061	574721	560760	574856
M254T192_2		768635	873544	668546	82893.2	201078	246048	753958	713604	710915
M320T384		1.14236e+06	1.36091e+06	1.62587e+06	2.81583e+06	3.21872e+06	2.75926e+06	2.05053e+06	2.06706e+06	2.05059e+06
M239T259_2		409521	464745	472482	217980	126521	203156	438259	419536	419670
M282T382		365743	462878	447052	801963	699490	745593	688638	710372	687488
M1018T287		984292	883830	903171	1.55178e+06	1.40411e+06	1.35328e+06	1.07345e+06	1.04966e+06	1.04962e+06
M458T285		4.1395e+06	3.53446e+06	3.98379e+06	2.19341e+06	2.47921e+06	2.39843e+06	3.70573e+06	3.74348e+06	3.70617e+06
M411T381		572897	757926	787871	4.07663e+06	3.68818e+06	2.84116e+06	1.91939e+06	1.93077e+06	1.23543e+06
M433T275		611122	222760	447073	1.31467e+06	1.3077e+06	1.26173e+06	990012	989973	999727
M784T462_2		12416.4	15606.6	34682.2	103225	87246.6	83386	29416.2	21768.6	20436.4
M200T392		985441	1.11739e+06	1.84654e+06	3.50162e+06	4.18253e+06	3.86451e+06	2.42829e+06	2.43963e+06	2.42185e+06
M388T381		2.75895e+06	2.91748e+06	2.92868e+06	1.7391e+06	1.14218e+06	1.19222e+06	1.95013e+06	1.986e+06	1.98592e+06
M606T193		67667.3	73539	130539	2.85118e+06	4.41068e+06	3.41166e+06	934928	914365	919432
M532T384		63272.1	145954	189074	405386	423837	442717	277644	277314	251315
M242T199		270805	384281	318111	1.53409e+06	1.13406e+06	1.20371e+06	530319	519350	519398
M582T190		194550	273177	331306	6.44914e+06	7.53184e+06	9.89222e+06	1.63559e+06	1.79606e+06	2.44433e+06
M245T384		573031	524861	556802	316006	381526	377941	430596	423399	427357
M134T239		71478.5	271452	308023	1.20355e+06	969134	953882	618097	507945	507794
M390T208		60657.6	151046	54329.7	407232	551639	488507	192090	185808	194613
M411T380		2.32099e+06	2.02861e+06	2.01539e+06	978307	1.28011e+06	1.03767e+06	2.33651e+06	2.43496e+06	2.43977e+06
M132T231		153117	186686	100204	2.78722e+06	2.1437e+06	1.83979e+06	820016	820378	842688
M427T404		337048	353338	355180	231541	269357	258911	278648	274926	274955
M606T176		578102	502844	474511	810503	936052	888256	1.0255e+06	906777	907426
M280T378_1		3.82548e+07	2.22197e+07	3.05867e+07	1.57046e+08	2.14883e+08	1.58848e+08	6.73715e+07	6.77061e+07	6.77066e+07
M745T411		1.09666e+06	1.08755e+06	1.09338e+06	764436	826070	887458	982364	981656	962102
M580T191_1		206198	296836	231766	666977	642983	532658	324924	293588	320574
M523T380		486597	424342	545347	158455	25300.7	105649	299653	306234	314200
M307T405		330241	317268	345028	397904	412164	395744	356992	356836	374686
M454T195		1.5966e+06	1.44379e+06	1.13591e+06	4.39972e+06	4.45607e+06	3.42157e+06	2.44289e+06	2.43287e+06	2.44286e+06
M733T145		3.10599e+06	2.9454e+06	2.65587e+06	1.09244e+06	1.64007e+06	1.18878e+06	2.22005e+06	2.27944e+06	2.22043e+06
M339T383		184029	263618	189703	426302	458226	500577	256254	256177	243382
M670T286		861428	814408	866834	441963	540026	578719	761549	752897	761792
M474T285		835146	917605	946164	547127	592446	632883	735253	735287	714877
M281T378_1		405432	353530	263800	993021	1.3509e+06	1.16388e+06	625728	652336	652708
M363T378_1		244064	148723	84319.8	660540	884186	728745	291886	269897	268973
M173T152_1		6.55327e+06	3.77917e+06	7.47415e+06	3.04667e+07	2.71992e+07	2.16801e+07	1.23182e+07	1.2324e+07	1.38338e+07
M360T383_1		721900	1.43642e+06	983098	2.56327e+06	2.72181e+06	2.57966e+06	1.52056e+06	1.62257e+06	1.52171e+06
M260T403		167111	276491	463636	1.06641e+06	995394	932164	514930	478635	514247
M610T274		1.36219e+06	485192	909396	2.7973e+06	3.31914e+06	3.14393e+06	1.84482e+06	1.84299e+06	1.87923e+06
M597T356		4.23685e+06	4.69971e+06	4.64266e+06	3.41749e+06	3.24055e+06	3.44329e+06	4.50125e+06	4.52786e+06	4.52842e+06
M1076T287_2		186490	284562	229631	557951	500556	472225	350244	317461	317794
M143T314		2.1296e+07	2.2707e+07	2.15135e+07	1.80212e+07	1.76405e+07	1.85852e+07	2.20429e+07	2.20391e+07	2.18627e+07
M538T380		507988	613723	524817	275193	231854	171558	374062	357623	348892
M453T328		4.06848e+07	4.26991e+07	4.12205e+07	4.76326e+07	4.77564e+07	4.62071e+07	4.37232e+07	4.36825e+07	4.36825e+07
M261T265		5.62396e+07	4.06624e+07	5.84001e+07	1.27187e+07	7.45225e+06	9.54015e+06	2.98777e+07	2.87535e+07	2.9874e+07
M550T182_1		619865	661053	700177	1.26706e+06	1.59109e+06	1.33028e+06	875556	773538	887234
M352T343		1.54765e+06	1.22849e+06	1.30492e+06	3.56174e+06	3.52136e+06	2.79375e+06	2.47769e+06	2.47734e+06	2.51662e+06
M514T380		1.2357e+06	1.22341e+06	997894	609313	535408	583915	855117	874470	854218
M346T392		100533	109691	217019	404093	460121	459136	249944	249948	253612
M394T273		3.04482e+06	2.58017e+06	3.26001e+06	4.7707e+06	4.61233e+06	4.3971e+06	3.69398e+06	3.70601e+06	3.72109e+06
M791T355		4.49291e+06	4.46607e+06	4.44474e+06	4.13746e+06	4.01995e+06	3.93161e+06	4.52132e+06	4.4546e+06	4.52148e+06
M174T251		567227	562139	191551	2.31783e+06	1.699e+06	1.97839e+06	765583	767495	704701
M413T328		2.31967e+07	2.40752e+07	2.30949e+07	2.71621e+07	2.67084e+07	2.60569e+07	2.44885e+07	2.44883e+07	2.48986e+07
M567T328		3.1372e+06	3.32341e+06	3.08495e+06	3.81244e+06	3.70213e+06	3.85341e+06	3.51528e+06	3.46388e+06	3.46275e+06
M160T250		1.87097e+06	3.27973e+06	2.54456e+06	1.87237e+07	1.41535e+07	1.30221e+07	7.0622e+06	6.99538e+06	6.99535e+06
M188T259		7.03118e+06	6.80553e+06	1.00661e+07	592208	419256	417153	4.1709e+06	1.55929e+06	2.76054e+06
M537T332		1.07707e+06	1.06076e+06	1.06935e+06	949991	874640	904343	990145	963751	990102
M462T277		1.62153e+06	1.76927e+06	1.22153e+06	3.57976e+06	4.07401e+06	3.23058e+06	1.54159e+06	1.54179e+06	1.50306e+06
M242T265		1.18545e+06	933623	1.09571e+06	453793	196320	219420	584551	604131	616804
M799T138		5.45042e+06	4.47751e+06	4.8075e+06	2.36698e+06	1.93041e+06	2.71519e+06	4.15633e+06	4.26075e+06	4.26075e+06
M347T236		19168.1	64014.6	21891.2	5.89792e+06	4.14156e+06	3.80399e+06	534407	534415	518654
M627T331		296930	294194	301738	212720	216243	244699	263589	258602	258920
M326T381		3.48972e+06	3.57856e+06	3.88631e+06	2.44074e+06	1.85656e+06	1.87357e+06	2.7196e+06	2.73878e+06	2.71967e+06
M299T322		7.21536e+06	6.9877e+06	7.14158e+06	6.15136e+06	6.37744e+06	5.97438e+06	6.70162e+06	6.72667e+06	6.72665e+06
M607T274		250320	85252.3	69633.4	685674	957525	908531	391481	413402	390518
M161T321		2.46586e+07	2.42369e+07	2.4321e+07	2.20646e+07	2.27861e+07	2.1859e+07	2.38726e+07	2.41399e+07	2.41399e+07
M199T263		472223	330861	501568	939171	1.14002e+06	1.19299e+06	851008	836633	850727
M794T462		180437	222204	209816	568185	588553	443582	320935	333031	320303
M621T31		962642	1.06808e+06	802510	1.72636e+06	1.85655e+06	1.58097e+06	901267	1.04273e+06	901531
M834T167		2.66886e+06	2.61764e+06	2.38663e+06	3.21789e+06	3.46509e+06	3.44079e+06	2.43491e+06	2.43735e+06	2.49528e+06
M639T29		647325	474327	645871	198951	143639	177413	357379	365381	356406
M751T287		6.67587e+06	6.51402e+06	6.97083e+06	1.07541e+07	9.66034e+06	9.30123e+06	7.3243e+06	7.32127e+06	7.41031e+06
M885T133		821389	812588	817860	1.21533e+06	1.47875e+06	1.34592e+06	879023	973969	971928
M603T31		3.2386e+06	4.44541e+06	2.84727e+06	7.42744e+06	8.10256e+06	7.01249e+06	3.49427e+06	3.52516e+06	3.52506e+06
M134T411		83311.9	96530.8	159455	320120	408835	415051	202889	209359	205475
M591T328		1.39978e+07	1.44913e+07	1.42235e+07	1.6635e+07	1.66701e+07	1.58315e+07	1.52376e+07	1.50758e+07	1.52377e+07
M420T332		119730	110182	112383	84115.8	70829.8	82297	130488	114188	123999
M1055T356		862870	829963	854124	675653	567479	624663	845672	870082	869865
M183T250		1.28961e+06	3.29636e+06	1.97128e+06	6.57426e+06	6.24747e+06	6.19369e+06	3.11503e+06	3.11929e+06	2.72292e+06
M175T155_2		454128	664712	584734	159602	84745.4	115402	285930	163136	161593
M132T387		2.10591e+07	1.73127e+07	1.2977e+07	1.42438e+06	792075	716543	9.28028e+06	9.32831e+06	4.4506e+06
M275T432		626315	956761	355453	2.74016e+06	2.18882e+06	2.1989e+06	1.09418e+06	916404	1.08792e+06
M536T381		707447	651062	617814	311185	351769	427644	597034	595921	544828
M792T35		1.72191e+06	2.09734e+06	1.78435e+06	3.22904e+06	3.07133e+06	2.80327e+06	2.17868e+06	2.23167e+06	2.1274e+06
M382T255		398564	692992	522348	1.28977e+06	1.41517e+06	1.17392e+06	770419	770446	781798
M312T384		153520	225689	340212	791978	960675	738714	475476	488652	475480
M315T322		1.56354e+06	1.56489e+06	1.53512e+06	1.4378e+06	1.4482e+06	1.39637e+06	1.38568e+06	1.34258e+06	1.38542e+06
M148T383		9.45536e+06	1.00164e+07	1.73956e+07	3.58106e+07	3.9436e+07	3.16248e+07	2.04339e+07	1.99094e+07	2.0433e+07
M177T232		2.27066e+06	2.9333e+06	2.13311e+06	3.49205e+07	2.65283e+07	2.2244e+07	1.03848e+07	1.01608e+07	1.03815e+07
M202T264		4.7495e+06	3.54548e+06	4.03004e+06	1.81743e+06	1.55315e+06	1.43989e+06	3.2828e+06	3.11628e+06	3.28277e+06
M185T430		337157	357559	111667	1.7509e+06	1.51456e+06	1.19677e+06	768934	687953	767201
M337T191_2		171739	317849	1.44641e+06	4.68262e+06	5.50378e+06	3.97229e+06	1.07915e+06	2.53101e+06	2.51571e+06
M791T133		1.19888e+07	1.44505e+07	1.43049e+07	1.96348e+07	2.08186e+07	1.92337e+07	1.52755e+07	1.5118e+07	1.52749e+07
M708T287_1		1.86209e+06	2.28335e+06	2.19902e+06	3.01659e+06	2.96685e+06	3.09809e+06	2.39411e+06	2.31964e+06	2.39297e+06
M515T328_1		4.98156e+06	5.27001e+06	5.0507e+06	6.07476e+06	5.88926e+06	5.79068e+06	5.55352e+06	5.53148e+06	5.55183e+06
M296T378		2.85993e+06	1.8591e+06	2.40885e+06	1.495e+07	2.04386e+07	1.38025e+07	5.93744e+06	5.96945e+06	5.96937e+06
M494T384		112197	127192	149710	284499	363275	293460	176070	193494	193544
M273T264		1.82525e+06	1.5529e+06	2.39739e+06	292074	191416	223420	1.10859e+06	1.09874e+06	1.13908e+06
M105T294		6.29545e+06	6.57287e+06	7.74044e+06	3.52197e+06	3.7289e+06	3.99385e+06	6.00953e+06	5.25654e+06	6.01742e+06
M158T278		6.57067e+06	4.67254e+06	6.50789e+06	9.95237e+06	1.0353e+07	1.06276e+07	8.74351e+06	9.02337e+06	8.72893e+06
M372T384		390841	628523	842232	1.47563e+06	1.69384e+06	1.62407e+06	999267	998849	1.01592e+06
M991T287		301038	347869	287700	111898	172722	119776	245388	228321	235839
M161T259		1.82756e+06	3.16284e+06	2.50419e+06	9.32908e+06	7.80527e+06	1.11144e+07	3.56814e+06	4.01588e+06	3.61192e+06
M192T402		1.07111e+06	1.03082e+06	1.12166e+06	1.82829e+06	2.33944e+06	2.07286e+06	1.32888e+06	1.3791e+06	1.33038e+06
M553T389		982313	920918	904309	728759	662428	738766	839288	839831	787864
M205T272		107346	728931	186949	1.84099e+06	1.72432e+06	1.60455e+06	882808	913394	883190
M699T359		1.3374e+07	1.34638e+07	1.2947e+07	1.42935e+07	1.45153e+07	1.44183e+07	1.34501e+07	1.34999e+07	1.35e+07
M279T586		1.55062e+06	1.75594e+06	1.69308e+06	2.51914e+06	2.22669e+06	2.34115e+06	2.33404e+06	2.33464e+06	2.15289e+06
M176T165		368631	596673	246542	2.33984e+06	3.52817e+06	2.6795e+06	676548	587015	676787
M295T208		111145	88636.8	17115.1	299892	297003	254919	96764.8	96762.9	99560.3
M1107T287		348944	435983	345954	179256	135022	113510	167630	152672	167619
M576T380		290584	190516	244647	32902.5	47761.2	55016.9	145321	133593	134263
M304T233		3.07576e+06	5.3349e+06	2.19091e+06	1.15614e+07	1.08465e+07	1.37742e+07	6.08525e+06	6.05331e+06	6.16666e+06
M618T145		1.81528e+06	2.38456e+06	1.80966e+06	783391	546392	484244	1.06479e+06	1.04065e+06	1.04063e+06
M170T285		1.24128e+07	1.18054e+07	1.25224e+07	1.07046e+07	1.05724e+07	1.08217e+07	1.17649e+07	1.17641e+07	1.19078e+07
M115T162		1.26869e+06	1.6574e+06	1.9128e+06	214586	429005	291799	786200	773734	485673
M884T470_2		72596.9	55857.1	70175.8	106814	99301.2	106814	62379.7	68995	62363.6
M87T55		1.34242e+07	1.19621e+07	1.10612e+07	6.45262e+06	3.51835e+06	3.97736e+06	8.41552e+06	8.33301e+06	8.41571e+06
M233T290		482543	492968	359089	1.35392e+06	1.71295e+06	1.98951e+06	675235	673392	596268
M817T133		5.12212e+06	5.62114e+06	4.8795e+06	6.58905e+06	6.77723e+06	6.901e+06	5.44635e+06	5.37129e+06	5.44664e+06
M110T667		885099	962034	1.46969e+06	4.86196e+06	3.39189e+06	4.136e+06	4.69886e+06	6.26356e+06	4.75034e+06
M426T384		382728	608379	729756	1.2425e+06	1.34729e+06	1.24059e+06	1.02685e+06	1.02712e+06	1.00032e+06
M393T398		36435.3	41744.1	63246.1	121043	102242	110564	69572.9	77937.3	78619.4
M371T328_1		4.52193e+07	4.69324e+07	4.59952e+07	5.30509e+07	5.22961e+07	5.04979e+07	4.85897e+07	4.85603e+07	4.84442e+07
M283T265		2.10431e+07	1.62934e+07	2.49521e+07	5.00254e+06	2.9886e+06	4.08927e+06	1.1289e+07	1.12891e+07	1.14032e+07
M292T342		1.04667e+06	733923	890675	327638	262815	275543	581315	580934	592009
M174T367		1.35084e+07	1.72674e+07	2.20833e+07	1.60112e+06	1.20233e+06	1.53043e+06	1.19964e+07	5.85272e+06	1.20708e+07
M310T423		2.29095e+06	2.14671e+06	2.21305e+06	3.15837e+06	2.84374e+06	2.84445e+06	2.52326e+06	2.53133e+06	2.52326e+06
M734T355		2.24106e+06	2.21256e+06	2.27377e+06	1.99929e+06	1.84508e+06	1.85307e+06	2.20941e+06	2.23573e+06	2.20976e+06
M140T293		1.98395e+06	2.05592e+06	2.29356e+06	1.37803e+06	1.2863e+06	1.4995e+06	761832	740526	989113
M366T208		198709	127418	45881.9	405171	434425	406324	182757	182949	136957
M1093T183		4.39565e+06	5.23043e+06	3.43898e+06	9.93954e+06	1.23878e+07	9.80017e+06	4.7159e+06	4.56864e+06	4.71629e+06
M298T24		102321	54516.6	187884	374290	356817	376104	203054	191196	202815
M710T364_2		683007	597738	580780	296264	397513	320260	479317	474518	498658
M226T176		2.32778e+06	2.81921e+06	1.97699e+06	4.02138e+06	4.70156e+06	4.45984e+06	2.95784e+06	3.02813e+06	2.95775e+06
M291T194		1.7198e+06	1.88707e+06	1.69371e+06	704563	243604	811219	1.5728e+06	1.56853e+06	1.44302e+06
M871T261		2.38637e+06	20554.2	41445.9	6.02793e+06	5.64228e+06	6.02793e+06	3.07572e+06	3.15319e+06	3.15193e+06
M297T253		199045	185219	232903	83400	114701	83558.8	2.68832e+06	2.7085e+06	2.68855e+06
M300T108		196903	307082	306129	684537	678958	878127	548743	586720	548652
M246T284		3.40242e+06	3.39802e+06	3.37358e+06	2.96971e+06	2.77844e+06	3.01826e+06	3.29763e+06	3.28195e+06	3.30494e+06
M201T449		178265	329008	156125	2.35026e+06	1.81215e+06	1.47424e+06	840110	822525	822469
M511T263_1		1.13868e+06	72647.7	1.07846e+06	2.93248e+06	3.06659e+06	2.93248e+06	1.3259e+06	1.35729e+06	1.32736e+06
M361T378		582879	287164	407053	2.6939e+06	4.20141e+06	3.10462e+06	1.10523e+06	1.12848e+06	1.10518e+06
M247T281		1.31425e+06	1.29456e+06	1.35646e+06	1.14413e+06	1.0309e+06	1.06928e+06	978711	972527	899765
M419T200		32774.3	31309.2	50219.4	133924	111970	160896	114576	128286	113814
M551T328		1.24211e+07	1.29002e+07	1.24517e+07	1.46348e+07	1.45515e+07	1.38976e+07	1.35077e+07	1.34311e+07	1.35055e+07
M158T257_2		4.97278e+06	471525	380272	1.32181e+07	1.20593e+07	1.12595e+07	3.05105e+08	3.05105e+08	3.1032e+08
M307T299		1.692e+06	1.36681e+06	2.82343e+06	1.08558e+07	9.30022e+06	7.24683e+06	4.23135e+06	4.05129e+06	4.04978e+06
M783T138_2		2.89007e+06	2.45604e+06	2.42883e+06	772356	1.16803e+06	1.38961e+06	1.44596e+06	1.50345e+06	1.44881e+06
M419T343		839859	618160	661798	3.07662e+06	2.15236e+06	3.1707e+06	1.67436e+06	1.67384e+06	1.73911e+06
M395T432		86460.2	263548	129606	1.08798e+06	805639	761617	316147	315987	330269
M781T38		6.22235e+07	6.5564e+07	6.80657e+07	5.36079e+07	5.47369e+07	5.18292e+07	5.72353e+07	5.80047e+07	5.80051e+07
M383T316		251987	243438	267858	167173	173747	129357	174658	207305	176503
M167T11		355373	111917	126951	727380	746443	666794	709351	697867	709471
M265T24_1		1.41587e+06	2.57769e+06	2.26083e+06	4.51112e+06	4.13927e+06	4.45038e+06	3.14484e+06	3.20837e+06	3.20844e+06
M511T327		1.38191e+06	1.46164e+06	1.41118e+06	1.63786e+06	1.58432e+06	1.66921e+06	1.53258e+06	1.53773e+06	1.53261e+06
M590T30		789374	724134	638221	2.1477e+06	1.5333e+06	1.95717e+06	718536	773629	773929
M122T574		1.91075e+08	1.88588e+08	1.63727e+08	5.7455e+07	5.18278e+07	1.01255e+08	7.76354e+07	7.30854e+07	8.38773e+07
M523T255		390433	418378	345267	522090	554760	522090	228082	251216	221954
M184T378		1.43388e+06	424563	1.04571e+06	5.85196e+06	9.20231e+06	6.957e+06	2.69949e+06	2.63937e+06	2.63881e+06
M230T383		515658	539440	847951	1.90104e+06	2.35236e+06	1.70946e+06	1.21112e+06	1.16741e+06	1.16711e+06
M480T178		1.88569e+06	2.08677e+06	1.64895e+06	2.85949e+06	3.20207e+06	2.81822e+06	2.19215e+06	2.24147e+06	2.24131e+06
M922T356_1		1.35256e+06	1.26715e+06	1.20475e+06	1.02389e+06	986110	987292	1.21781e+06	1.21892e+06	1.2397e+06
M192T383_1		3.9719e+06	4.8989e+06	7.46706e+06	1.38958e+07	1.72299e+07	1.37758e+07	9.17906e+06	9.17635e+06	9.17906e+06
M242T394		557621	398977	332333	1.39804e+06	2.02477e+06	1.56041e+06	877243	865131	865071
M305T381		1.96142e+06	1.81752e+06	1.86574e+06	1.28002e+06	850307	915255	1.40722e+06	1.4635e+06	1.40775e+06
M383T383_1		330549	469653	1.21263e+06	3.90976e+06	5.28101e+06	3.61094e+06	1.74395e+06	1.76135e+06	1.74399e+06
M362T378_2		1.01627e+06	385748	537624	2.14133e+06	2.9957e+06	2.56556e+06	1.25864e+06	1.28059e+06	1.27241e+06
M272T293		4.57275e+06	3.03601e+06	3.70133e+06	195412	1.08702e+06	362639	2.94363e+06	2.1327e+06	2.25124e+06
M685T3		1.18416e+06	886097	1.42288e+06	2.22588e+06	2.11022e+06	2.38782e+06	1.17583e+06	1.10485e+06	1.17564e+06
M198T511		601709	635636	633965	395990	433837	304692	417283	395843	394149
M587T323		402030	454741	423353	262310	232204	304947	427315	436324	433384
M214T404		917030	1.09555e+06	1.42979e+06	2.77807e+06	3.89651e+06	3.33061e+06	2.06546e+06	2.21401e+06	2.12055e+06
M877T132_2		3.7204e+06	4.32813e+06	3.60938e+06	2.3357e+06	1.75224e+06	1.52259e+06	2.33148e+06	2.28401e+06	2.33256e+06
M762T173		370569	365847	412530	241014	285034	241939	327874	310105	327367
M664T287		7.94415e+06	7.90851e+06	8.03765e+06	8.33214e+06	8.29369e+06	8.21452e+06	7.77256e+06	7.66609e+06	7.7732e+06
M444T216		241975	239209	215338	425552	348276	428501	282993	285551	254584
M178T392		697629	941874	1.54927e+06	2.67652e+06	3.3972e+06	3.19149e+06	1.93165e+06	1.91274e+06	1.91258e+06
M569T336		780574	1.0257e+06	719637	1.42047e+06	1.40194e+06	1.42047e+06	657646	657632	598789
M1048T359		203696	221378	188666	96083.5	61708.9	116376	189533	150600	188176
M429T328		2.70938e+06	2.75856e+06	2.58044e+06	3.14169e+06	3.12742e+06	3.01113e+06	2.82368e+06	2.80386e+06	2.80384e+06
M573T383		39922.8	77653	156523	532203	525725	370058	313619	311638	308494
M406T24		131583	288344	236179	544676	591024	697004	393947	393967	386598
M221T489		2.67136e+06	2.72535e+06	2.2448e+06	1.46634e+06	1.51298e+06	1.13229e+06	2.30031e+06	2.30048e+06	2.22179e+06
M797T136		9.41497e+06	1.25836e+07	1.12711e+07	4.91916e+06	4.56549e+06	5.79046e+06	9.36585e+06	9.14486e+06	9.36621e+06
M95T294		2.85259e+06	2.44395e+06	2.70874e+06	1.62415e+06	1.67435e+06	1.92985e+06	2.82761e+06	2.75701e+06	2.75806e+06
M379T389		2.43718e+06	2.73104e+06	2.19588e+06	1.5637e+06	1.36939e+06	1.43175e+06	1.99988e+06	2.00079e+06	1.96801e+06
M829T136		2.19484e+07	2.12767e+07	1.96318e+07	2.50904e+07	2.66379e+07	2.60852e+07	2.45596e+07	2.4262e+07	2.45637e+07
M773T287		3.04229e+07	3.17278e+07	3.07239e+07	3.47592e+07	3.51305e+07	3.36724e+07	3.16067e+07	3.12224e+07	3.16024e+07
M282T381		1.11602e+06	1.20231e+06	1.20436e+06	740907	410785	472617	930306	920124	941740
M1111T156		202521	324302	198266	486202	515278	486202	172119	174346	172164
M489T232		435510	439010	430127	189580	267773	291702	357115	325172	305953
M216T306_2		1.57422e+06	1.47497e+06	1.48653e+06	1.00499e+06	659274	626657	1.11294e+06	1.1138e+06	1.08681e+06
M307T324		524368	498140	477609	396311	404942	421738	392361	380614	381000
M787T328		1.95925e+06	2.10436e+06	1.89329e+06	2.51837e+06	2.38944e+06	2.39598e+06	2.18711e+06	2.18962e+06	2.18713e+06
M324T380		2.68299e+06	3.06684e+06	2.6886e+06	1.87416e+06	1.30107e+06	1.45296e+06	2.02484e+06	2.0552e+06	2.05505e+06
M812T147_1		1.80526e+07	1.90606e+07	1.74739e+07	1.41012e+07	1.12806e+07	1.19481e+07	1.50039e+07	1.50038e+07	1.45659e+07
M480T191_2		1.95111e+06	1.9458e+06	1.78248e+06	4.26459e+06	5.03579e+06	3.63879e+06	3.00274e+06	3.2532e+06	3.01477e+06
M224T220		472532	582791	750578	123154	134462	83018.6	372369	345789	371977
M454T384		302584	422074	487082	881983	1.16945e+06	962115	717780	739926	717660
M521T380		501260	588442	603186	288868	161098	99042.5	288282	312937	312880
M156T26		1.37377e+06	1.15339e+06	1.39516e+06	800816	691727	552349	1.00167e+06	968877	968395
M585T380		526013	510097	715820	165168	153697	213671	293200	293492	258604
M435T254		537290	527672	494072	628985	679291	628985	372111	352616	352122
M378T384		142621	182548	278924	461393	557448	476447	357259	357682	367596
M669T31		296102	271678	255875	389298	382340	441390	151245	168356	148885
M821T136		9.50906e+06	1.1606e+07	1.06414e+07	6.92445e+06	7.00672e+06	7.08485e+06	9.32255e+06	9.20954e+06	9.3228e+06
M194T373		1.6269e+07	1.61596e+07	1.66913e+07	1.3814e+07	1.44999e+07	1.4825e+07	1.63128e+07	1.60409e+07	1.60477e+07
M243T148		375674	275755	431328	804060	786007	1.01492e+06	669052	603888	670093
M560T192		224827	1.38399e+06	3.36863e+06	6.80569e+06	8.05561e+06	7.42516e+06	1.06165e+06	1.03536e+06	1.03517e+06
M197T365		810806	1.09475e+06	976855	335171	488939	417113	772700	772660	748507
M155T20		166425	155622	144698	82335.7	98793.2	59988	132958	132821	139932
M308T202		410167	478565	477977	195238	281751	167487	317199	287643	296736
M170T291		601839	366546	851833	1.38171e+06	1.54049e+06	1.48287e+06	458712	433337	458538
M126T287		1.58774e+08	1.64207e+08	1.42904e+08	2.06547e+08	1.92459e+08	1.99525e+08	1.60437e+08	1.61102e+08	1.60265e+08
M336T378		257806	113587	118967	1.37671e+06	2.19645e+06	1.48675e+06	514178	514213	507638
M362T26		488815	567692	561905	366896	311637	266427	389932	387680	319098
M461T238		206868	197053	182686	150891	157115	150891	141453	111563	142237
M829T133		3.49731e+06	3.71953e+06	2.29653e+06	670124	485688	87913.1	912239	1.0995e+06	1.09336e+06
M876T287		5.66982e+06	5.47567e+06	5.68744e+06	9.50083e+06	8.56981e+06	7.73394e+06	6.44075e+06	6.23085e+06	6.44062e+06
M91T148		1.46798e+06	1.39299e+06	1.13997e+06	774500	739613	660210	1.09575e+06	1.16312e+06	1.10505e+06
M114T251		3.52975e+06	4.04413e+06	3.81538e+06	4.70353e+06	4.90459e+06	5.12322e+06	3.15183e+06	2.71025e+06	2.71788e+06
M267T159		128481	315959	138301	761270	1.00361e+06	712082	456340	445624	445767
M454T381		1.78383e+06	1.53074e+06	1.39491e+06	891331	598185	748825	1.19161e+06	1.19184e+06	1.15176e+06
M306T316_2		559903	581668	402667	160489	177834	202247	400501	400627	422258
M761T356_2		952522	811335	904850	634987	651941	653177	940570	940395	979438
M336T193		235282	316936	246393	411325	418279	414496	350063	335073	350200
M525T413		1.56161e+07	1.51865e+07	1.50705e+07	1.296e+07	1.38865e+07	1.35294e+07	1.4885e+07	1.50321e+07	1.49807e+07
M901T131		1.1065e+06	1.34088e+06	1.18348e+06	595500	489056	754157	683827	663300	663949
M576T333		276926	356848	251464	475937	484157	475937	232348	222183	232654
M213T208		19555.6	169235	42088.5	357704	425811	351560	186611	186869	202491
M156T239		162175	280601	1.14652e+06	3.39287e+06	2.44522e+06	2.88794e+06	1.05218e+06	1.11012e+06	1.05846e+06
M268T407		231761	248648	244476	138735	183232	164145	241186	223625	241454
M816T356_1		1.73757e+06	1.78838e+06	1.77877e+06	1.47932e+06	1.29543e+06	1.23468e+06	1.838e+06	1.87769e+06	1.8388e+06
M1022T328		555988	516517	406075	759431	783531	739082	633628	621605	633459
M787T356_1		1.92075e+06	1.87297e+06	2.11412e+06	1.55487e+06	1.52615e+06	1.45045e+06	1.84632e+06	1.89489e+06	1.89522e+06
M579T416		369649	327940	316166	448427	461345	503673	395491	440669	398620
M430T381		2.4592e+06	2.5826e+06	2.37159e+06	1.77062e+06	1.34688e+06	1.20867e+06	2.07797e+06	2.07791e+06	1.95161e+06
M339T575		1.02903e+07	1.24907e+07	1.09324e+07	7.09598e+06	6.907e+06	5.47935e+06	8.38484e+06	8.37023e+06	9.41314e+06
M296T383		2.55496e+06	2.96193e+06	4.37445e+06	7.03257e+06	8.29884e+06	6.8435e+06	5.22232e+06	5.22232e+06	5.26517e+06
M244T275_1		1.37446e+06	910466	1.1692e+06	2.09325e+06	1.88865e+06	1.98753e+06	1.47794e+06	1.49524e+06	1.4648e+06
M553T334		295099	406415	269866	558856	574344	558856	272209	239350	272200
M113T212		6.12223e+06	6.00892e+06	5.37683e+06	4.33809e+06	3.56732e+06	3.46373e+06	6.4539e+06	6.25017e+06	6.45456e+06
M190T260		2.37678e+06	1.44992e+07	1.80848e+06	3.32187e+07	2.92859e+07	2.97425e+07	1.03622e+07	1.00699e+07	1.03642e+07
M154T311		748252	737575	818326	378341	434271	196350	764564	763558	819702
M792T134		5.53378e+06	7.09904e+06	6.48127e+06	9.68282e+06	1.03999e+07	9.09071e+06	7.71763e+06	7.68756e+06	7.84397e+06
M501T287		1.28476e+07	1.30824e+07	1.2984e+07	1.92404e+07	1.75231e+07	1.63685e+07	1.43438e+07	1.41767e+07	1.43444e+07
M445T261_2		205039	314303	187055	460954	505774	460954	179229	194423	194308
M732T364		841329	819307	774156	688072	702300	667447	631975	625939	631993
M255T222		125102	244591	96626.1	3.8565e+06	2.62054e+06	2.25312e+06	1.05993e+06	1.00786e+06	1.0599e+06
M228T275_1		4.10553e+06	2.85959e+06	3.84483e+06	5.72753e+06	5.78586e+06	5.73956e+06	4.66498e+06	4.75119e+06	4.75112e+06
M1152T327		111660	95854.3	124111	244693	188629	245001	193306	186912	186615
M557T414		941224	749536	665998	1.2561e+06	1.32069e+06	1.23175e+06	1.1468e+06	1.12973e+06	1.14686e+06
M903T356		390388	348851	456116	211987	114904	157992	276131	276949	259845
M509T274		1.3445e+06	826855	470713	2.29219e+06	2.50534e+06	2.29644e+06	1.51773e+06	1.5153e+06	1.33626e+06
M98T310		3.26432e+07	2.81818e+07	3.66162e+07	1.5268e+07	1.73679e+07	1.92526e+07	2.71768e+07	2.71776e+07	2.76595e+07
M827T328		1.84662e+06	2.01417e+06	2.00018e+06	2.51124e+06	2.54392e+06	2.31457e+06	2.26142e+06	2.24231e+06	2.26136e+06
M87T44_1		1.41431e+07	1.16188e+07	1.19695e+07	4.33854e+06	6.98266e+06	6.81062e+06	5.86552e+06	6.0779e+06	5.86708e+06
M173T281_1		6.33521e+06	9.21047e+06	5.82097e+06	5.51267e+07	3.32171e+07	5.37966e+07	2.27418e+07	2.28774e+07	2.28777e+07
M255T298		1.35316e+06	1.5866e+06	1.28332e+06	1.95698e+06	2.26101e+06	2.18992e+06	948936	1.05853e+06	1.06237e+06
M176T265		1.3781e+07	1.30026e+07	1.33714e+07	1.04557e+07	8.29397e+06	9.88324e+06	1.18497e+07	1.18488e+07	1.19196e+07
M186T308		1.56838e+06	1.8363e+06	1.67313e+06	1.20501e+06	927639	1.0645e+06	1.37274e+06	1.38998e+06	1.38974e+06
M191T376		5.12112e+07	5.07883e+07	4.74694e+07	4.15405e+07	3.95407e+07	3.64359e+07	4.48892e+07	4.48875e+07	4.52792e+07
M119T212		1.76421e+06	1.97804e+06	1.90921e+06	1.51369e+06	1.49099e+06	1.38044e+06	1.95139e+06	1.95202e+06	2.00482e+06
M694T30		338163	480954	588010	869223	957537	1.03302e+06	1.15586e+06	1.15535e+06	1.20238e+06
M722T327		406466	412832	378059	720832	575497	633049	497609	507731	497867
M409T311		59842.7	170148	260841	734329	610736	913631	369124	383353	369736
M179T26		1.6562e+06	1.53778e+06	1.6495e+06	870921	958735	482901	1.08614e+06	1.06393e+06	1.08527e+06
M195T224		1.12723e+06	1.05137e+06	872994	1.43466e+06	1.448e+06	1.53389e+06	866171	808272	865341
M569T328		1.75072e+06	1.84021e+06	1.85308e+06	2.22892e+06	2.08745e+06	2.08613e+06	2.01034e+06	1.97878e+06	1.97899e+06
M112T381		6.23924e+06	5.33784e+06	6.66504e+06	2.84348e+06	862218	402969	1.22914e+06	1.15931e+06	2.52115e+06
M199T271_2		2.27501e+06	2.69848e+06	2.42722e+06	1.27445e+06	589617	1.25036e+06	2.19109e+06	2.50058e+06	2.24177e+06
M295T230		351851	277160	257183	117480	114446	50708.2	93087.2	88179.6	88122.9
M437T323_1		5.78973e+06	5.42569e+06	5.7543e+06	4.84269e+06	5.03195e+06	4.77773e+06	5.31865e+06	5.31862e+06	5.36932e+06
M252T384		112143	122726	96431.9	175825	211441	227012	178431	188941	188911
M613T334		529916	736081	496892	1.00044e+06	1.01158e+06	1.00044e+06	463920	463711	478138
M811T605		1.27644e+06	1.23586e+06	1.26095e+06	927507	985675	769928	942086	972490	973139
M332T27		2.89561e+06	2.64e+06	2.86107e+06	1.77815e+06	1.4597e+06	953473	1.90595e+06	1.97847e+06	1.90536e+06
M837T155		207741	265370	208940	119634	115199	85364.4	196343	209486	196397
M1064T184		1.4218e+07	1.40872e+07	1.47308e+07	1.90325e+07	2.23792e+07	1.94232e+07	1.45015e+07	1.45015e+07	1.44821e+07
M562T31		609481	509602	621671	2.03918e+06	1.45812e+06	1.46954e+06	742433	765175	765187
M465T364_2		1.1835e+06	1.07299e+06	1.04451e+06	691489	778388	557279	888971	847465	889011
M745T144		3.07176e+07	3.53549e+07	2.84024e+07	2.03797e+07	2.02684e+07	1.83902e+07	2.66481e+07	2.71373e+07	2.66567e+07
M626T274		408436	146849	97161.2	823072	1.20516e+06	1.05543e+06	497517	497220	504164
M959T263		1.76061e+06	2.7572e+06	1.62269e+06	3.98037e+06	4.19331e+06	3.98037e+06	1.67456e+06	1.74869e+06	1.74944e+06
M226T341		1.07084e+06	982950	911640	589275	723464	583884	1.1959e+06	1.25486e+06	1.19423e+06
M590T182_1		1.67341e+06	2.00649e+06	1.46237e+06	3.14778e+06	4.31331e+06	4.03898e+06	1.67001e+06	1.67461e+06	1.4902e+06
M762T327		371311	287137	357679	531867	490538	486087	436429	466631	436480
M225T279		47632.7	196807	92144.5	601559	435384	445400	263343	281780	262595
M445T325		970858	996636	1.02085e+06	913073	921551	908482	1.0883e+06	1.07087e+06	1.08863e+06
M448T378		545353	283492	416074	1.44142e+06	2.07005e+06	1.42695e+06	883259	883310	895093
M634T175		126545	130228	110156	157427	161732	172351	141269	139781	141242
M567T256		355738	397616	322338	477382	501614	477382	216019	228313	215462
M301T33		1.68658e+06	1.86533e+06	1.89229e+06	2.43817e+06	2.77035e+06	2.40902e+06	1.16434e+06	1.27934e+06	1.16661e+06
M299T384		1.07177e+06	1.18849e+06	1.84514e+06	2.80267e+06	3.44723e+06	2.93537e+06	2.16588e+06	2.18654e+06	2.18607e+06
M463T364_2		2.00082e+06	1.58198e+06	1.66869e+06	1.08752e+06	1.03703e+06	984408	1.28601e+06	1.35668e+06	1.35686e+06
M615T328		1.46805e+06	1.54059e+06	1.54758e+06	1.80052e+06	1.76954e+06	1.6852e+06	1.69278e+06	1.67322e+06	1.68467e+06
M749T137		2.69253e+06	3.30122e+06	4.40303e+06	6.01049e+06	6.7413e+06	6.56965e+06	4.95137e+06	4.84395e+06	4.95119e+06
M115T231		1.98154e+06	2.15515e+06	1.85913e+06	1.28176e+06	869773	700034	320498	320504	335560
M226T427		823755	1.00128e+06	1.12716e+06	523855	338447	405385	744684	662619	744369
M709T328		185398	136654	99054.7	269790	313274	293745	239225	225220	225399
M854T132		1.7635e+06	1.78031e+06	1.3119e+06	732569	492770	246360	825785	789112	833662
M922T359_2		598855	500131	543120	317108	370034	384007	281364	332025	300260
M636T261		205368	247084	188193	307884	309314	307884	128691	137970	137099
M843T328		693996	617904	621275	1.00731e+06	971498	845868	603271	650304	649455
M1075T287_1		956525	753549	879967	1.16376e+06	1.26091e+06	1.26125e+06	902565	873301	902550
M1146T287		353201	395427	452430	658575	649131	564799	450776	450663	463431
M291T293		5.73089e+06	6.84704e+06	6.21924e+06	3.69354e+06	3.97738e+06	4.53579e+06	8.44837e+06	7.70245e+06	7.67534e+06
M685T329		121645	145964	106977	186350	185942	186350	90053.3	96340	89553
M207T431		156031	116500	67197.1	1.45171e+06	1.03411e+06	830929	543216	537381	516568
M718T172_1		2.64365e+06	2.18376e+06	2.23922e+06	1.38835e+06	1.1844e+06	1.56365e+06	1.76174e+06	1.76034e+06	1.83268e+06
M732T21		150005	113682	111787	50883.7	47412.9	18954.3	77215.5	78995.4	74910
M387T381		779703	904384	799753	524846	297970	300355	619800	642441	642026
M242T381		2.81718e+06	2.9196e+06	3.19077e+06	2.091e+06	1.442e+06	1.41494e+06	2.19947e+06	2.1807e+06	2.18068e+06
M751T328		1.5766e+06	1.73637e+06	1.64919e+06	1.9616e+06	2.06876e+06	1.93159e+06	1.91108e+06	1.84092e+06	1.91062e+06
M413T24		853749	2.4388e+06	1.58552e+06	3.95297e+06	4.24008e+06	4.54705e+06	2.79156e+06	2.79154e+06	2.8124e+06
M400T381		483634	364228	411018	205061	152597	231128	349970	349482	383954
M297T321		605238	606845	542635	448708	475041	428501	594872	533913	534537
M782T260		3.75943e+06	100962	117667	8.07577e+06	7.55347e+06	8.07577e+06	4.39613e+06	4.35716e+06	4.39606e+06
M677T413		676708	620803	627067	793347	780988	867372	805735	792711	806900
M402T369		1.33808e+06	1.22075e+06	1.42698e+06	1.67381e+06	1.72967e+06	1.84956e+06	1.5363e+06	1.46589e+06	1.46601e+06
M225T249		494148	474093	442975	263172	230606	103806	497832	497709	483255
M849T328		1.02715e+06	1.01076e+06	1.01309e+06	1.22412e+06	1.29657e+06	1.16124e+06	1.09605e+06	1.09461e+06	1.10866e+06
M322T392		50173.7	58332.8	161152	268460	295863	312571	222432	218970	222363
M83T287		204230	195500	237164	355482	296718	323183	213875	205477	205744
M87T198		1.06028e+07	8.84767e+06	9.07072e+06	4.12521e+06	6.20786e+06	4.21153e+06	6.31058e+06	7.97376e+06	7.99298e+06
M97T287		164662	134375	151018	326741	278123	245755	201502	190438	201540
M212T269		1.63625e+06	1.7343e+06	2.17856e+06	326032	118730	826615	826010	808968	933996
M268T384		102359	156786	253293	522661	731360	538137	255040	271537	255070
M231T25_1		221204	184393	159295	74297.8	61283.5	11497.4	143489	143753	158512
M76T649		757724	793283	808360	946978	937559	1.03824e+06	697233	574366	696318
M569T364		1.31249e+06	1.22225e+06	1.17569e+06	805133	869878	601695	1.01798e+06	1.0028e+06	1.00288e+06
M90T148_1		1.24024e+06	1.24526e+06	1.02562e+06	773986	552178	556163	837682	803501	803472
M290T26		1.4686e+06	1.30738e+06	1.08297e+06	729184	514202	509643	964323	912703	961411
M97T282		3.2361e+07	3.80105e+07	3.55886e+07	2.68839e+07	2.65004e+07	2.66724e+07	2.94519e+07	2.9279e+07	2.94518e+07
M387T253		265849	278555	232267	334111	356970	334111	183416	168443	183215
M1112T183		1.6252e+06	1.9212e+06	1.54943e+06	3.21006e+06	4.60574e+06	3.86874e+06	1.85817e+06	1.7481e+06	1.74462e+06
M270T384		239420	277137	336286	799360	1.07504e+06	721698	449842	449570	413314
M512T380		557836	423175	554697	290961	270569	242875	362027	372681	361819
M130T152		1.77173e+06	2.94614e+06	2.23285e+06	7.90503e+06	7.28002e+06	5.287e+06	3.12442e+06	3.24366e+06	3.24356e+06
M302T381		5.49776e+06	5.62053e+06	6.04874e+06	4.47119e+06	3.57738e+06	3.46151e+06	4.36285e+06	4.34502e+06	4.36286e+06
M361T383		135323	237252	603216	2.01694e+06	2.83686e+06	1.74302e+06	946660	922981	946851
M175T193_2		6.0458e+06	4.50857e+06	4.85343e+06	8.6629e+06	1.16043e+07	1.09908e+07	8.09401e+06	8.07693e+06	6.45237e+06
M420T244		216426	213742	247371	65093.8	139050	97457	150187	151050	145973
M198T178		130950	122667	20501.3	294383	311205	264670	150135	144886	150129
M250T166		1.9375e+06	7.5808e+06	3.6561e+06	2.47102e+07	1.77078e+07	1.71054e+07	8.87368e+06	8.87361e+06	8.78807e+06
M306T24		160398	315868	262390	508396	479647	565899	408206	416656	416567
M130T128		924834	5.14365e+06	3.54273e+06	1.22218e+07	1.22273e+07	9.38991e+06	5.61038e+06	5.60883e+06	5.43616e+06
M365T378		298153	403453	131270	686913	908596	849929	460318	412482	415874
M583T287_1		4.91678e+06	5.02208e+06	5.04045e+06	7.20178e+06	6.49909e+06	6.14827e+06	5.36918e+06	5.27119e+06	5.27066e+06
M860T471		72364.8	70033.1	82459.7	46767.1	55760.9	46767.1	21683.3	32611.6	20137.3
M274T384_2		60788.8	115944	190918	345122	473411	383241	240008	270804	240381
M551T383		19499.3	26420.5	72615.8	240578	378765	246821	145145	145146	142296
M157T304		9.70632e+06	8.811e+06	1.11598e+07	6.42649e+06	6.39237e+06	5.96979e+06	9.81953e+06	9.87072e+06	9.76743e+06
M591T30		733035	725377	417708	1.76013e+06	1.32878e+06	1.40701e+06	681912	681969	707347
M208T316		178722	120038	112045	17567.5	25556.8	33304.9	119302	119067	105306
M240T392		114013	245122	575509	978697	1.24671e+06	1.19665e+06	697069	714443	714220
M197T405		3.65414e+06	3.71804e+06	3.60267e+06	3.43907e+06	3.46758e+06	3.36442e+06	3.53258e+06	3.55584e+06	3.5557e+06
M469T24		323474	1.43718e+06	678306	2.58175e+06	2.55742e+06	3.11203e+06	1.71231e+06	1.70087e+06	1.71206e+06
M642T23		124227	158981	159201	209034	208926	227012	184214	195029	184422
M915T262		2.42831e+06	3.64072e+06	2.23727e+06	4.99e+06	5.29656e+06	4.99e+06	2.38845e+06	2.36297e+06	2.38851e+06
M785T139_1		2.92153e+08	2.57738e+08	2.71138e+08	2.05028e+08	2.24719e+08	2.13214e+08	2.43717e+08	2.43176e+08	2.4415e+08
M728T411		399700	381196	351708	300711	252481	254783	343905	352165	343234
M1003T264		1.06008e+06	1.89845e+06	956649	2.80973e+06	2.96146e+06	2.80973e+06	1.13504e+06	1.03641e+06	1.13707e+06
M130T148		9.97303e+06	9.54279e+06	8.98391e+06	2.64394e+07	3.04098e+07	1.97624e+07	1.71842e+07	1.71955e+07	1.80358e+07
M895T287		1.64685e+06	2.07231e+06	1.69945e+06	2.91699e+06	2.70743e+06	2.51794e+06	1.92311e+06	1.92288e+06	1.97328e+06
M152T288_2		2.26002e+06	1.82409e+06	2.05099e+06	1.4053e+06	1.22134e+06	1.37698e+06	1.74917e+06	1.68576e+06	1.68284e+06
M639T328		2.63365e+06	2.56878e+06	2.72531e+06	3.08389e+06	3.09639e+06	2.90947e+06	2.70784e+06	2.68839e+06	2.70787e+06
M973T356		1.68399e+06	1.67152e+06	1.65932e+06	1.44046e+06	1.22683e+06	1.21407e+06	1.69632e+06	1.72244e+06	1.72181e+06
M607T22		339175	262552	208413	82920.5	68531.9	33066.3	227058	226817	263136
M729T328		3.26395e+06	3.51517e+06	3.45116e+06	3.81334e+06	3.84879e+06	3.77305e+06	3.5256e+06	3.4746e+06	3.47449e+06
M497T24		120300	579572	274437	975758	1.05073e+06	1.13212e+06	638283	638126	628092
M442T384		595777	538248	415464	200565	265767	191390	130733	152092	131314
M401T376		4.86881e+06	5.15155e+06	4.45071e+06	3.76243e+06	3.2867e+06	3.11681e+06	4.26196e+06	4.1979e+06	4.19589e+06
M265T364		2.62226e+06	5.18005e+06	4.44212e+06	9.77602e+06	8.09088e+06	1.06034e+07	4.93907e+06	4.85251e+06	4.85036e+06
M626T287		1.07807e+07	1.09123e+07	1.04493e+07	1.6356e+07	1.48848e+07	1.3536e+07	1.15995e+07	1.15318e+07	1.15755e+07
M446T164		1.06078e+06	1.50989e+06	649298	2.88121e+06	2.64094e+06	3.63062e+06	1.44478e+06	1.40221e+06	1.4452e+06
M201T278		8.68863e+06	6.30724e+06	7.96277e+06	906961	2.95926e+06	3.3344e+06	4.99612e+06	5.97783e+06	6.00125e+06
M78T172_2		673810	828823	867557	484910	502680	458998	818034	818412	832863
M288T281		104079	473423	118801	2.39948e+06	2.46402e+06	3.99444e+06	1.51488e+06	1.51474e+06	1.53776e+06
M641T331		160059	201767	139837	258652	263593	258652	115865	115889	117306
M765T144		3.17642e+06	3.25891e+06	3.23368e+06	4.49016e+06	3.8519e+06	4.41096e+06	3.80378e+06	3.84128e+06	3.92001e+06
M428T277		2.15154e+06	2.61252e+06	2.70909e+06	1.6506e+06	1.32354e+06	1.22445e+06	1.98576e+06	1.98673e+06	1.93745e+06
M264T379		527909	272667	178329	1.24757e+06	1.82272e+06	1.24351e+06	526320	551422	525706
M584T191		333289	181765	50335.7	1.19115e+06	914083	757690	354155	360490	340945
M1079T356		1.37161e+06	1.29467e+06	1.54837e+06	1.00563e+06	1.02488e+06	902284	1.35387e+06	1.36516e+06	1.36531e+06
M1023T184		943581	1.52484e+06	1.165e+06	2.47425e+06	2.04515e+06	2.32328e+06	1.69065e+06	1.77265e+06	1.76997e+06
M933T363		1.35324e+06	1.50953e+06	1.38497e+06	1.19358e+06	1.1459e+06	1.13902e+06	1.38426e+06	1.38392e+06	1.34526e+06
M175T348		8.33199e+06	8.84234e+06	1.19363e+07	3.21264e+06	3.72415e+06	4.3669e+06	7.73488e+06	7.50724e+06	7.46511e+06
M213T375		5.31696e+06	5.39151e+06	4.96765e+06	4.23463e+06	3.38359e+06	3.84418e+06	4.58832e+06	4.69563e+06	4.69582e+06
M845T136		5.10536e+06	4.66285e+06	4.12431e+06	6.16954e+06	6.23008e+06	5.95904e+06	5.9338e+06	5.85437e+06	5.93538e+06
M958T287_1		1.668e+06	1.70284e+06	1.67024e+06	2.23125e+06	2.17162e+06	1.94881e+06	1.60776e+06	1.575e+06	1.60709e+06
M661T355		2.3649e+06	2.34712e+06	2.37943e+06	2.09545e+06	1.88686e+06	2.08157e+06	2.43302e+06	2.45955e+06	2.45926e+06
M163T313		241618	455614	630037	1.10683e+06	1.00265e+06	997939	882594	887415	882619
M185T152		2.79974e+06	2.80444e+06	3.16984e+06	1.89571e+06	2.15028e+06	2.26021e+06	2.7034e+06	2.70543e+06	2.61122e+06
M229T342		2.63249e+06	4.37308e+06	3.56855e+06	5.95614e+06	6.07568e+06	6.2203e+06	4.18292e+06	4.0957e+06	4.18261e+06
M402T383		712103	886350	1.12122e+06	1.77987e+06	2.25241e+06	1.74244e+06	1.39948e+06	1.38135e+06	1.38154e+06
M817T478		57584.8	133560	141804	281914	315773	244637	213905	218396	229649
M257T192		2.93242e+06	2.60495e+06	2.43855e+06	1.1341e+06	1.74258e+06	989788	2.06118e+06	2.08491e+06	2.08488e+06
M517T380		522685	548401	747629	259599	170403	241744	596063	578526	782412
M845T36		2.13284e+06	2.23341e+06	1.81531e+06	3.58549e+06	4.05412e+06	3.1004e+06	2.4191e+06	2.60779e+06	2.60747e+06
M849T356		636205	604362	674272	533872	519546	483826	614505	624173	614556
M1143T287		1.56369e+06	1.3073e+06	1.3437e+06	2.29927e+06	2.37251e+06	1.92882e+06	1.66778e+06	1.66877e+06	1.69584e+06
M336T384_2		277192	427656	584541	925096	1.13925e+06	928482	762111	727702	726330
M499T244		114837	117562	71117.6	29769.6	24346	17376.4	37429.4	57598.1	55999.2
M227T277		714517	739985	811957	579417	440621	456624	688602	711303	688606
M824T168		177482	298485	168442	416046	424849	445205	144590	148049	148032
M674T275		469503	274419	378930	819696	745743	1.0105e+06	733558	733791	755501
M410T380		1.38228e+06	1.29206e+06	1.22978e+06	838486	433665	388673	823346	851164	851058
M216T325		886788	821393	942698	557556	274867	248956	669742	669878	660195
M249T384		221910	227225	213302	452967	612719	437360	305610	311362	305425
M214T194		726302	596625	707863	440084	409316	298654	445229	423096	424306
M140T217_2		8.46636e+06	7.60823e+06	5.20118e+06	2.52336e+06	1.99663e+06	1.78993e+06	7.76109e+06	7.75782e+06	7.42008e+06
M666T260		1.54152e+06	55476.1	54045.7	3.17603e+06	2.85736e+06	3.17603e+06	1.66423e+06	1.68092e+06	1.6874e+06
M155T153		183496	196621	207311	236417	268438	264274	575081	564496	564173
M193T411		122246	119227	87448.1	200454	177132	168900	122844	126283	126372
M475T328_1		1.21386e+06	1.3007e+06	1.23556e+06	1.52402e+06	1.4414e+06	1.41333e+06	1.4322e+06	1.41401e+06	1.41401e+06
M831T413		179023	181748	167530	197172	199517	204957	128452	138879	128133
M342T381_2		1.16345e+06	1.32303e+06	1.35786e+06	938641	680557	803365	898928	899108	922463
M224T22		352251	276863	258267	120376	110020	20372.4	334858	334899	344470
M294T33		894387	484410	402530	1.79932e+06	1.8212e+06	1.35485e+06	960854	946824	1.0436e+06
M1125T410		212087	190968	229537	87274	127845	136859	213464	220941	216789
M548T336		1.29033e+06	1.80008e+06	1.20604e+06	2.37847e+06	2.31412e+06	2.37847e+06	915718	945041	944170
M177T86		5.11977e+06	3.1114e+06	3.13528e+06	359303	400390	641974	355405	375661	375478
M809T356		5.75316e+06	5.63086e+06	5.50048e+06	4.9751e+06	4.32137e+06	4.53328e+06	5.48032e+06	5.56805e+06	5.48572e+06
M273T208_2		182569	172176	181715	428400	551834	366271	205827	189046	190823
M583T287_2		1.68355e+06	1.56419e+06	1.63985e+06	2.25539e+06	2.2029e+06	1.94446e+06	1.88652e+06	1.81933e+06	1.88463e+06
M219T23		599927	1.30749e+06	947716	2.03126e+06	1.88779e+06	2.09332e+06	1.45302e+06	1.52526e+06	1.52616e+06
M227T113		69223.8	54087.9	78129.7	249436	318941	433254	81196.8	55744	59302.9
M831T134		3.56716e+07	3.20618e+07	3.10001e+07	2.3201e+07	2.47716e+07	2.62106e+07	2.86546e+07	2.8643e+07	2.89945e+07
M378T381		1.54329e+06	1.6729e+06	1.89793e+06	1.21269e+06	944979	1.0302e+06	1.27916e+06	1.27819e+06	1.43724e+06
M777T155		2.04247e+06	1.82606e+06	2.22099e+06	1.48872e+06	1.38152e+06	1.46485e+06	1.99334e+06	2.03581e+06	2.03511e+06
M400T152		8.01558e+06	1.08489e+07	7.05951e+06	2.09661e+07	1.64948e+07	1.63876e+07	1.32259e+07	1.35809e+07	1.35809e+07
M881T132_2		914188	712781	729577	262979	365962	48254.2	327614	363552	335666
M173T224		1.96841e+07	6.1024e+06	3.64122e+06	3.39246e+07	3.98143e+07	3.44122e+07	2.15101e+07	1.85327e+07	1.84596e+07
M773T81		1.21496e+07	1.36914e+07	1.17301e+07	969717	6.57844e+06	866013	1.00162e+07	9.79405e+06	9.794e+06
M605T380		260794	352092	399100	149084	84577.1	55487.5	234464	215844	234707
M276T190		461449	88030.4	95527.5	1.27309e+06	896198	1.43313e+06	589744	605128	590280
M178T197		2.40275e+06	2.09886e+06	2.46254e+06	1.35334e+06	949533	439132	1.28225e+06	1.34068e+06	1.23085e+06
M296T381		1.38582e+06	1.16821e+06	1.23069e+06	6.59597e+06	3.76658e+06	5.5784e+06	1.3119e+06	1.9706e+06	1.32644e+06
M1094T183		2.40656e+06	2.93479e+06	1.80541e+06	4.20643e+06	5.22981e+06	4.3724e+06	2.16443e+06	2.16695e+06	2.04386e+06
M445T29		1.71809e+07	1.28955e+07	1.27031e+07	7.0088e+06	7.32052e+06	7.02645e+06	1.00857e+07	9.91144e+06	1.00852e+07
M525T24		81747.2	398373	201273	702667	646104	720095	406176	423447	406112
M508T384		166322	252870	236456	428552	636100	554122	403325	413694	403352
M620T146		1.68092e+06	1.34747e+06	857420	171430	69875	127686	469685	464823	369003
M277T384		195546	261477	261889	630198	941055	648988	430546	441937	430508
M544T591		413910	395113	449713	340949	331577	345565	339156	341016	353559
M274T26		4.60103e+06	3.84667e+06	4.04544e+06	2.83449e+06	2.13497e+06	1.69806e+06	3.46247e+06	3.47322e+06	3.47322e+06
M412T166		248026	387324	152161	581156	593318	615421	286490	336705	336312
M543T590		384476	325507	311483	240703	219300	207830	182478	212196	211485
M915T356		3.64557e+06	3.85041e+06	3.87133e+06	3.266e+06	2.75514e+06	2.87232e+06	3.77649e+06	3.74364e+06	3.77648e+06
M863T133		1.0317e+07	1.22011e+07	1.11445e+07	2.60556e+07	2.20098e+07	1.8449e+07	1.36214e+07	1.36215e+07	1.35488e+07
M248T26		580074	478438	572150	212667	343495	163568	2.02621e+06	2.02442e+06	694323
M657T333_2		423438	618034	397803	812121	824896	812121	374165	373940	385047
M253T411		274890	281079	317463	223449	180715	174316	240855	252336	240862
M783T37		3.80953e+08	3.40114e+08	3.91268e+08	2.96908e+08	2.54151e+08	2.72453e+08	3.24198e+08	3.22104e+08	3.2421e+08
M790T605		326459	340928	376469	242179	273506	269771	278075	281756	279694
M660T213		3.15857e+06	3.38129e+06	3.21403e+06	2.63955e+06	2.27121e+06	2.69313e+06	3.16163e+06	3.1737e+06	3.16156e+06
M393T284		688667	681736	621096	566594	550505	556608	600959	630264	630127
M489T263_2		348608	648775	307728	942816	993199	942816	347711	336128	347695
M186T475		270141	115487	12404.3	461644	564171	578099	263838	285101	264550
M738T259		4.52761e+06	199132	174538	8.89426e+06	8.25034e+06	8.89426e+06	4.99016e+06	4.93415e+06	4.99047e+06
M423T212_2		408673	476089	367498	208370	221230	98728.7	426341	426566	462079
M798T36_1		3.30613e+06	3.90486e+06	3.41704e+06	1.47919e+06	1.74607e+06	2.4502e+06	2.94372e+06	3.0946e+06	3.12058e+06
M771T469_1		171787	314825	200379	665930	584452	469781	293890	293239	319772
M259T26_2		131873	95508	121473	69008.8	57159.7	57241.5	94202.7	89485.5	89537.8
M112T235		1.3593e+07	2.66163e+07	1.19025e+07	3.84336e+07	4.01899e+07	4.15839e+07	2.63416e+07	2.63068e+07	2.63589e+07
M416T327		2.9314e+06	2.81169e+06	2.8835e+06	2.58068e+06	2.70136e+06	2.63733e+06	2.66725e+06	2.66796e+06	2.71827e+06
M456T334		915893	1.01977e+06	919906	759357	781825	799198	868267	904407	905054
M468T193		2.2372e+06	2.21338e+06	1.75298e+06	4.03591e+06	4.04606e+06	3.11036e+06	2.48578e+06	2.53784e+06	2.53778e+06
M478T331		209477	176928	207548	126377	139280	98326.3	171841	171069	161692
M771T469_2		45453	66524.7	87834	241779	316729	191492	109948	109975	114946
M208T176		108939	124877	142309	310674	272430	214905	159187	152853	153212
M560T196		1.10434e+06	1.31658e+06	1.65561e+06	9.43974e+06	1.84141e+07	1.34115e+07	4.29649e+06	4.24155e+06	4.2415e+06
M406T381		656856	800067	691986	457390	259754	395009	605243	605114	565257
M405T384		282262	210930	391057	606078	872159	734741	479047	476673	473765
M903T327		266579	166965	189965	410888	476876	365746	395287	342119	394710
M542T381		911519	873741	696855	530421	375364	431597	620125	597650	598037
M208T384		70479.2	110338	266347	599444	931260	637966	318704	309212	318396
M145T311_2		1.50242e+06	1.86419e+06	1.71571e+06	1.03771e+06	418022	632519	1.626e+06	1.59926e+06	1.62626e+06
M242T22		338561	595383	366093	908229	842891	797028	600125	607525	607376
M466T192_2		515727	359418	402955	849265	1.0537e+06	764813	513520	510118	517086
M857T356_1		5.6826e+06	5.71405e+06	6.0379e+06	5.12337e+06	4.69345e+06	5.08311e+06	5.51572e+06	5.59896e+06	5.59819e+06
M441T24		116460	471083	271089	744803	838895	938099	544668	544801	552927
M703T356		5.76508e+06	5.74232e+06	6.07036e+06	5.13447e+06	4.4098e+06	4.63207e+06	5.88401e+06	5.90427e+06	5.90426e+06
M776T145		705712	687084	672644	2.18162e+06	1.37498e+06	2.02965e+06	1.78688e+06	1.86378e+06	1.86299e+06
M175T384_1		76484.3	124159	205589	337718	496654	415613	187888	195946	195936
M217T127		318911	235155	255543	154215	146002	117069	160574	209179	204818
M1124T356		525869	492855	496299	592442	558675	601628	651954	743439	644720
M215T424		453995	475144	468940	1.43258e+06	1.12736e+06	925805	484975	472443	472966
M260T385		777425	524688	690514	2.24212e+06	3.72412e+06	2.53047e+06	1.26612e+06	1.25523e+06	1.26609e+06
M459T320		431832	379534	394336	290060	279964	329564	358218	358211	364209
M762T156_1		727516	654053	565345	402795	312972	212438	607890	568914	569850
M307T23		316006	254069	188699	81743.3	83696.1	73246	86610.8	87695.1	96659.1
M652T258		378589	464155	354227	552031	575598	552031	274892	285077	274572
M140T199		6.98081e+06	7.69546e+06	5.65052e+06	3.0802e+06	3.4042e+06	4.19689e+06	8.02902e+06	7.62961e+06	7.63283e+06
M286T379		160916	240943	407615	710269	1.08096e+06	850901	401797	395646	395503
M683T411		414915	385074	387588	299376	329998	266132	371218	345703	370806
M390T24		691076	1.73405e+06	1.38781e+06	2.67118e+06	3.01382e+06	3.43452e+06	1.97076e+06	2.01404e+06	2.01405e+06
M326T269		420054	337234	52988.6	956574	1.16335e+06	1.53586e+06	705741	656987	702390
M721T364_1		3.14348e+06	3.00729e+06	3.01933e+06	2.61295e+06	2.50878e+06	2.19849e+06	2.98112e+06	2.95173e+06	2.96663e+06
M444T261		1.98525e+06	2.931e+06	1.85011e+06	3.80741e+06	4.04741e+06	3.80741e+06	1.89294e+06	1.89274e+06	1.93976e+06
M349T208		208853	176111	260668	435830	380256	342385	240136	232466	231719
M290T384		483991	791953	1.04816e+06	1.68266e+06	2.25205e+06	1.76458e+06	1.21579e+06	1.24226e+06	1.24144e+06
M113T321		2.64967e+06	2.58843e+06	2.62996e+06	2.53105e+06	2.45617e+06	2.46525e+06	2.62193e+06	2.46753e+06	2.62135e+06
M314T277		1.19255e+06	1.01327e+06	1.28767e+06	738973	659470	812002	810228	818177	475218
M94T212_1		360158	467747	411843	276429	194660	210885	345476	356304	355850
M592T260		228554	277056	217522	324447	332694	324447	185483	185486	177850
M391T253		665897	644278	605300	727965	767100	727965	414415	412502	421709
M532T264		2.20255e+06	3.87261e+06	2.04391e+06	5.37475e+06	5.60381e+06	5.37475e+06	2.46931e+06	2.46942e+06	2.39578e+06
M787T64		5.63052e+08	5.47616e+08	4.95407e+08	4.4335e+08	4.09872e+08	3.86657e+08	4.06368e+08	3.97755e+08	3.97536e+08
M322T412		107493	102556	102672	93888.7	89437.1	95481.7	91650.4	91810	86592.2
M752T37		55397.2	244843	202615	438373	540124	626347	500322	501743	563076
M466T262		2.64969e+06	3.95749e+06	2.44154e+06	5.16873e+06	5.47619e+06	5.16873e+06	2.77909e+06	2.71446e+06	2.71561e+06
M761T364		393432	316252	260960	129180	119154	30031.5	178914	163747	179374
M136T168		929243	1.48023e+06	1.08233e+06	4.65869e+06	6.49807e+06	8.6787e+06	2.96382e+06	2.88117e+06	2.89796e+06
M649T328_2		2.66091e+06	2.76687e+06	2.74552e+06	3.30538e+06	3.07556e+06	3.03786e+06	2.90844e+06	2.88069e+06	2.88096e+06
M760T170		5.13209e+06	5.95477e+06	5.43162e+06	9.60087e+06	7.6599e+06	8.08792e+06	5.19916e+06	5.24571e+06	5.29308e+06
M521T174		937464	983249	1.08859e+06	732510	642371	785501	1.11399e+06	1.202e+06	1.11626e+06
M366T381		1.51363e+06	1.45627e+06	1.58127e+06	1.13007e+06	675886	793753	1.23522e+06	1.24292e+06	1.23467e+06
M282T108		1.04522e+06	1.30823e+06	1.71861e+06	2.51359e+06	3.43399e+06	2.78319e+06	2.02451e+06	2.05512e+06	2.05558e+06
M284T255		3.05054e+06	5.7153e+06	4.34231e+06	8.30998e+06	8.92223e+06	7.66249e+06	5.56368e+06	5.45085e+06	5.45222e+06
M162T275		949125	805016	722041	2.52026e+06	2.16577e+06	1.60254e+06	1.26433e+06	1.26254e+06	1.17462e+06
M503T411		1.31722e+07	1.32162e+07	1.25896e+07	1.20875e+07	1.14805e+07	1.16737e+07	1.28945e+07	1.30638e+07	1.28927e+07
M818T438_1		395205	376671	401949	356429	356351	356429	277982	266851	272455
M175T234		151571	2.99112e+06	2.82239e+06	1.10029e+07	1.57476e+07	9.17083e+06	195988	196071	190062
M596T383_1		155336	138188	278384	1.1772e+06	1.81052e+06	1.01059e+06	421503	414557	380145
M427T22		14048.6	48825	41269.8	126692	111124	176755	99437.4	99512.9	102463
M213T220		427489	403262	424611	300440	160530	180067	470467	469564	443049
M174T384		58802	97420.2	111381	219168	323561	230724	126327	134940	126473
M211T221_2		3.10186e+06	3.50099e+06	3.00905e+06	4.01798e+06	4.06708e+06	3.83311e+06	3.54565e+06	3.64445e+06	3.54913e+06
M827T261		3.31308e+06	73200.2	3.14035e+06	6.91591e+06	7.4223e+06	6.91591e+06	3.68749e+06	3.59571e+06	3.63824e+06
M176T339		5.49901e+06	5.96835e+06	6.70698e+06	3.11505e+06	2.82868e+06	4.30856e+06	4.26312e+06	4.54147e+06	4.26852e+06
M246T153		231996	140371	128186	697224	690479	426038	191909	299604	176610
M823T136		5.11885e+06	4.3383e+06	3.75246e+06	2.42144e+06	2.60358e+06	2.64299e+06	3.31439e+06	3.2586e+06	3.26091e+06
M221T288		1.30485e+06	1.82613e+06	1.71497e+06	655714	835856	918913	1.45188e+06	1.47765e+06	1.45233e+06
M445T261_1		719918	1.10249e+06	668748	1.44389e+06	1.54989e+06	1.44389e+06	702667	737344	705343
M104T270_2		1.11557e+06	2.18133e+06	1.27333e+06	3.30984e+06	2.99095e+06	3.0403e+06	2.14507e+06	2.04789e+06	2.14628e+06
M519T334		609246	649391	553571	353982	363799	467122	532815	532519	513532
M231T303		1.407e+06	1.43702e+06	1.42569e+06	1.55822e+06	1.55742e+06	1.66654e+06	1.32136e+06	1.34241e+06	1.34027e+06
M1021T287_1		799068	813479	882497	1.29206e+06	1.17901e+06	1.04952e+06	857693	866002	857598
M248T236		375648	747133	152375	9.14546e+06	5.58582e+06	4.86694e+06	1.9594e+06	1.95938e+06	1.92128e+06
M811T86		3.28222e+07	3.18955e+07	3.41115e+07	2.49272e+07	1.52602e+07	1.90366e+07	2.59255e+07	2.59253e+07	2.54637e+07
M622T259		2.04281e+06	46995.6	106133	3.92099e+06	3.52927e+06	3.92099e+06	2.19481e+06	2.1948e+06	2.15801e+06
M621T356		1.02275e+07	1.03724e+07	1.0311e+07	9.26384e+06	8.05221e+06	8.7448e+06	1.03011e+07	1.04463e+07	1.04227e+07
M329T151		2.90199e+06	2.55055e+06	2.72049e+06	1.32267e+06	1.55283e+06	2.04809e+06	2.31277e+06	2.31287e+06	2.29364e+06
M902T130		616195	674032	484614	322396	136916	101375	367597	315334	366778
M133T369		369410	336936	312166	129870	236538	151730	411857	367188	365901
M1083T287_1		465585	536282	539558	823587	742100	669410	559729	590615	590158
M186T151		656846	597307	511131	766131	836191	861550	571849	573590	610757
M239T206		725214	624403	706744	461764	547135	448367	582589	585720	582049
M636T333_2		478891	715385	463580	924081	924820	924081	381386	378615	381381
M153T299		404411	413599	954682	3.79184e+06	4.12604e+06	2.22754e+06	1.44564e+06	1.44552e+06	1.47538e+06
M439T255		288792	322580	255965	378394	409956	378394	155049	154779	144397
M452T194		307236	448589	130852	1.09461e+06	1.35575e+06	836589	541335	528167	528076
M364T274		296453	238739	234593	490259	500312	684890	542044	519932	519887
M787T81		2.61654e+08	3.36089e+08	3.67777e+08	1.82656e+08	1.66908e+08	1.81315e+08	2.4012e+08	2.22877e+08	2.2284e+08
M642T380		380620	261238	375691	47381.6	158672	118578	208774	187591	216374
M534T258		3.00707e+06	102002	141652	5.76629e+06	5.14087e+06	5.76629e+06	3.18409e+06	3.08955e+06	3.08977e+06
M238T385		402920	241230	281317	1.17179e+06	2.11973e+06	1.4901e+06	722606	712012	722693
M839T166		146412	248057	143674	380001	439915	552860	63954	126543	127875
M211T333_2		662820	454282	596720	187474	315361	178282	554620	572852	561254
M233T328		1.11068e+07	1.13672e+07	1.11221e+07	1.24828e+07	1.24977e+07	1.1829e+07	1.1454e+07	1.14709e+07	1.1454e+07
M615T411		101352	91766.9	70638	46460.7	48803.5	42464.4	67595.1	64773.2	55818.9
M592T145		1.82112e+06	1.21281e+06	1.13058e+06	351891	195772	466954	760180	766811	895351
M540T196		19205.9	29069.5	286662	483443	704396	628503	194141	187333	194045
M468T274		1.59135e+06	530056	1.15616e+06	2.38218e+06	2.69466e+06	2.56723e+06	1.69181e+06	1.70693e+06	1.69183e+06
M774T140		1.32893e+07	1.66127e+07	1.62279e+07	1.053e+07	1.0351e+07	1.08443e+07	1.28897e+07	1.30291e+07	1.30287e+07
M157T380		1.86081e+06	2.86434e+06	2.62043e+06	7.44239e+06	6.48077e+06	4.779e+06	4.40002e+06	4.3157e+06	4.3497e+06
M190T67		1.14293e+06	1.1526e+06	1.17229e+06	1.66136e+06	1.50582e+06	1.9119e+06	1.60526e+06	1.80427e+06	1.61544e+06
M379T376		7.08755e+06	6.86061e+06	6.19056e+06	5.43218e+06	5.17056e+06	4.60608e+06	6.21303e+06	6.16995e+06	6.07055e+06
M638T614		1.10436e+06	1.04354e+06	989080	853627	910373	858625	870414	868755	937369
M798T168		1.61131e+06	2.06514e+06	1.79646e+06	1.14018e+06	1.08966e+06	1.28598e+06	1.18677e+06	1.32635e+06	1.32504e+06
M206T401		84082.6	74759.2	56821.5	139306	152124	200921	148622	146848	136749
M433T381		698478	762812	832479	507327	226303	333551	582399	581349	556051
M533T264_1		997770	1.99923e+06	909347	2.85658e+06	2.94035e+06	2.85658e+06	936354	1.05771e+06	1.05644e+06
M415T338		693499	974731	588098	1.79533e+06	1.30873e+06	1.69615e+06	955020	845507	954569
M87T37_1		1.75627e+07	1.50659e+07	1.77021e+07	1.32223e+07	1.12233e+07	1.12631e+07	1.44876e+07	1.43035e+07	1.44884e+07
M235T513		1.55788e+06	1.21246e+06	1.53794e+06	937242	555109	618061	987938	988643	860561
M609T162_1		324447	606819	322178	834317	869901	834317	265399	304522	305998
M909T328_2		219299	251074	219430	409269	329594	331835	311092	308443	304972
M325T155_1		65498.4	128609	23185.6	279686	200409	260141	140095	149005	151893
M592T334		946170	1.31123e+06	891090	1.6559e+06	1.61932e+06	1.6559e+06	781133	779917	805766
M232T148		546863	676426	869472	298580	216418	274223	617895	564653	616198
M427T588		4.15486e+06	4.02542e+06	4.33893e+06	4.63757e+06	4.54476e+06	4.69577e+06	3.69406e+06	4.19508e+06	4.19114e+06
M304T26		3.72366e+06	3.63862e+06	3.53384e+06	2.64459e+06	2.75049e+06	1.92126e+06	2.68616e+06	2.67871e+06	2.68609e+06
M784T328		1.31868e+06	1.32446e+06	1.29982e+06	1.66531e+06	1.52281e+06	1.48868e+06	1.4346e+06	1.41479e+06	1.41465e+06
M147T270		3.1457e+06	4.42583e+06	3.45485e+06	6.10758e+06	6.59633e+06	5.37163e+06	4.92441e+06	5.07318e+06	5.07237e+06
M745T328		2.30986e+06	2.33867e+06	2.33451e+06	2.70612e+06	2.64126e+06	2.49254e+06	2.40006e+06	2.40014e+06	2.3793e+06
M217T321		1.63161e+06	1.55713e+06	1.61661e+06	1.46567e+06	1.47191e+06	1.5102e+06	1.53458e+06	1.55403e+06	1.55407e+06
M1001T287		3.70583e+06	3.60214e+06	3.36077e+06	6.2649e+06	5.71777e+06	4.75603e+06	4.05359e+06	4.05323e+06	4.10363e+06
M1097T356		1.11723e+06	892036	900708	403474	647694	441968	502091	503428	525743
M795T462_1		100902	190132	259615	422477	459831	372021	268249	255256	267949
M673T328_2		208449	232268	214052	264716	249228	271527	195355	209779	194774
M332T115		335963	301011	338297	147360	234441	210241	766526	736181	766479
M251T208		29593.6	189551	133259	523972	633518	375416	246362	233003	246717
M515T356		1.15683e+07	1.17602e+07	1.21837e+07	1.05072e+07	8.94554e+06	9.37339e+06	1.2164e+07	1.22737e+07	1.21666e+07
M299T263		281782	430012	408388	1.59048e+06	1.06974e+06	1.0065e+06	501000	575515	575938
M887T364		371238	348770	329061	268111	176781	188752	254761	270531	270385
M405T413		2.83483e+07	2.9022e+07	2.86694e+07	2.64716e+07	2.61543e+07	2.74827e+07	2.90589e+07	2.91653e+07	2.90581e+07
M783T52		2.69356e+08	1.97501e+08	2.63744e+08	1.50585e+08	1.1309e+08	1.01116e+08	1.95003e+08	1.90901e+08	1.90909e+08
M842T263		326469	553465	289313	749802	774244	749802	239694	265077	243700
M248T317		825025	1.08336e+06	876231	1.29531e+06	1.39319e+06	1.5569e+06	1.0743e+06	1.07416e+06	1.04297e+06
M345T24		540304	1.09012e+06	849934	1.4692e+06	1.60183e+06	1.61449e+06	1.17705e+06	1.20593e+06	1.20613e+06
M304T250_1		718692	1.16469e+06	1.1191e+06	393201	314565	382488	859076	859028	854991
M118T489		1.17226e+07	9.33527e+06	9.56733e+06	1.39307e+07	1.54506e+07	1.71188e+07	3.23745e+07	1.78337e+07	1.93119e+07
M140T580		1.14529e+08	1.61485e+08	1.66392e+08	5.69224e+07	6.57793e+07	8.10197e+07	1.04905e+08	1.28475e+08	1.26341e+08
M200T346		3.58025e+06	3.8855e+06	3.72098e+06	6.35998e+06	5.44503e+06	4.9595e+06	4.23542e+06	4.23066e+06	4.4891e+06
M781T133		3.71685e+06	4.67638e+06	4.63266e+06	3.00747e+06	2.18758e+06	2.01198e+06	3.17728e+06	3.19406e+06	3.52159e+06
M805T364_3		933149	829518	733323	599387	465607	493462	621055	621383	673796
M679T328		1.06662e+06	1.06079e+06	1.11494e+06	1.43926e+06	1.26123e+06	1.29765e+06	1.04607e+06	1.05072e+06	1.08915e+06
M84T170		100032	102315	94788.2	206449	192303	145325	101160	101078	112158
M753T328		2.0208e+06	1.99993e+06	2.21711e+06	2.60039e+06	2.42511e+06	2.42055e+06	2.34138e+06	2.25548e+06	2.2554e+06
M81T31		1.18444e+06	1.12228e+06	1.06023e+06	949166	845408	788821	2.05513e+06	2.02439e+06	2.02438e+06
M873T470_5		449853	364191	306422	145925	183758	62469.4	307914	341136	340600
M155T513		4.21713e+06	4.08584e+06	4.31387e+06	5.01131e+06	5.91302e+06	5.31127e+06	3.72415e+06	4.09749e+06	4.10416e+06
M158T150		1.85114e+06	1.86663e+06	2.2158e+06	790378	1.09127e+06	1.36057e+06	1.7434e+06	1.67958e+06	1.74185e+06
M489T263_1		1.22893e+06	2.09534e+06	1.13605e+06	2.80045e+06	2.97524e+06	2.80045e+06	1.29134e+06	1.32787e+06	1.29144e+06
M249T200		665889	585701	629963	327535	402900	162316	522943	504495	529144
M109T418		4.74832e+06	4.10247e+06	3.61776e+06	5.76368e+06	5.52507e+06	5.60912e+06	5.60935e+06	5.60792e+06	5.67036e+06
M646T598		49834.3	146977	122581	232498	246493	231416	257665	257433	261921
M351T209		88660.8	205729	95478.1	324631	374438	289192	189919	191035	224164
M470T381_2		541432	369571	374449	206341	121018	106036	330137	319221	329796
M126T634		1.98231e+06	1.9955e+06	1.57175e+06	704119	1.21331e+06	663991	1.96737e+06	1.94123e+06	1.96794e+06
M418T22		234311	543654	300520	844630	728884	852877	540549	525778	525768
M517T258		272490	350949	241758	427690	444943	427690	230961	159816	230817
M116T203_2		8.93389e+06	8.7349e+06	1.03039e+07	6.36739e+06	5.55984e+06	3.66858e+06	7.27624e+06	7.27622e+06	7.23636e+06
M481T111		653160	32255.1	190382	1.15617e+06	1.05383e+06	1.15617e+06	690546	690148	741532
M473T327		491242	611637	570715	1.07715e+06	929973	803703	648734	636677	716672
M771T140		8.4884e+06	7.94882e+06	6.92746e+06	5.20265e+06	5.81028e+06	5.79249e+06	6.48718e+06	6.71012e+06	6.6626e+06
M144T349_1		421165	810499	1.0715e+06	2.14632e+06	1.56966e+06	2.17769e+06	854392	840198	854112
M393T341		887747	1.06201e+06	858745	1.40134e+06	1.20441e+06	1.40134e+06	560515	583098	583933
M560T22		627270	401748	338674	91785.7	73000	10967.5	296393	284914	296728
M174T371		1.11607e+06	1.03093e+06	865448	466428	636670	658817	688979	691655	675314
M159T256		6.64799e+07	7.02618e+07	7.0711e+07	4.52702e+06	3.47416e+07	3.48465e+07	6.34599e+07	6.34457e+07	5.95855e+07
M759T364_1		532826	511653	515688	443899	343619	367248	428830	428437	451575
M493T24		70946.7	47499.8	34674.7	139847	134889	98491.2	47520.2	34698.5	47249.5
M554T162		115008	116259	142146	302246	439323	283920	145025	151577	151467
M518T275		318327	300122	200789	592878	464884	477284	216016	252019	252463
M532T334		443135	610984	392544	764477	784614	764477	383444	394686	395007
M190T239_2		1.20839e+08	1.64618e+08	8.16674e+07	7.48275e+06	5.7655e+06	2.77023e+07	6.82544e+06	6.83348e+06	3.4038e+06
M87T168_2		374724	553665	432987	916011	811734	699552	452369	463775	463674
M580T191_2		212653	328430	239732	584679	505639	429949	334705	325954	326344
M281T89		64899.6	117134	37893.9	225302	218119	327539	212901	212339	218898
M656T368		253827	332256	287852	384608	419144	394458	307711	336104	304208
M224T231		612375	382470	487535	235117	128993	162874	301325	294790	295076
M980T356		770533	868913	880534	640876	439994	556668	695230	778132	697404
M694T258		4.65008e+06	156414	124897	8.41592e+06	7.80497e+06	8.41592e+06	5.02276e+06	5.06259e+06	5.02287e+06
M233T222		518315	579013	631681	852959	725248	859463	640175	654635	641907
M110T188_3		1.73297e+06	1.89542e+06	1.11701e+06	2.88048e+06	2.76173e+06	2.50272e+06	2.20008e+06	2.25759e+06	2.25122e+06
M866T328_2		1.28224e+06	1.35338e+06	1.15103e+06	1.61807e+06	1.59308e+06	1.4922e+06	1.41484e+06	1.427e+06	1.41505e+06
M287T34		3.01949e+06	3.54256e+06	4.20078e+06	4.98476e+06	5.81447e+06	5.37796e+06	2.88322e+06	2.88383e+06	2.71842e+06
M584T452		39629.9	36211.2	17172.3	70148.8	57814.5	70148.8	35047.2	27898.6	35120.3
M771T324		349734	294005	376752	235498	239732	218476	312732	303133	313547
M544T385		95333.4	70958.8	47986.3	165287	197096	137325	86200.5	99507.3	86170.4
M244T235		4.75924e+06	1.02029e+07	4.36549e+06	1.37854e+07	1.54868e+07	1.56948e+07	9.77444e+06	9.72274e+06	9.77434e+06
M822T135		4.71987e+06	5.9556e+06	5.13431e+06	3.25241e+06	3.64269e+06	3.78277e+06	4.92719e+06	4.8826e+06	4.98441e+06
M410T250		1.40859e+06	1.23614e+06	1.46099e+06	1.0358e+06	856197	1.03809e+06	1.20235e+06	1.21824e+06	1.21205e+06
M342T70		1.06186e+06	1.22338e+06	1.04228e+06	1.90774e+06	2.27638e+06	2.87922e+06	4.51673e+06	4.5481e+06	4.51718e+06
M512T274		813606	205335	385554	1.21013e+06	1.429e+06	1.25328e+06	993522	995349	957179
M157T303		711871	2.58041e+06	572291	5.76433e+06	6.91851e+06	4.23945e+06	2.75498e+06	2.83376e+06	2.83292e+06
M938T26		494785	368765	325652	110682	70584.3	196276	228941	246105	228900
M1040T356		978138	827224	965600	722268	714244	658496	831811	831533	861439
M487T383		127994	131770	189002	232369	235200	236446	185455	198708	200118
M271T251		7.82009e+06	7.97797e+06	4.43451e+06	1.63909e+06	1.98204e+06	1.61473e+06	4.06544e+06	3.81734e+06	4.06694e+06
M245T291		330303	377354	399920	261735	145820	190199	340244	424264	328461
M368T24_2		249278	628880	428918	914012	914091	895882	703447	703418	669190
M802T355		722344	759072	724143	672358	688816	664291	792134	829650	829605
M267T192		1.33246e+06	1.08362e+06	1.71408e+06	649431	550925	435578	908592	910036	951130
M98T30		7.22215e+06	6.17499e+06	6.72e+06	8.34191e+06	8.21139e+06	7.8672e+06	6.63289e+06	6.6336e+06	6.71198e+06
M146T194		1.22366e+06	886448	1.27186e+06	394485	654989	486569	738466	851891	856370
M132T26		1.93854e+06	1.44895e+06	1.21861e+06	639340	473779	119546	1.0487e+06	1.09312e+06	1.04909e+06
M253T389_1		3.27384e+06	3.07665e+06	2.65958e+06	1.15586e+06	2.10469e+06	1.44794e+06	1.01163e+06	793903	1.0318e+06
M583T235		294972	270300	309017	416312	400419	350738	385567	385557	369629
M524T383		59890.1	159515	128754	323680	298373	234931	172652	167435	166969
M791T36		3.35944e+06	4.24526e+06	3.91457e+06	7.29346e+06	7.51743e+06	5.51233e+06	4.82131e+06	4.81667e+06	4.61684e+06
M477T327		467415	491134	512012	696639	631502	586239	581310	574932	574907
M964T328		667736	727590	691765	1.00555e+06	933236	832133	813867	813408	837634
M496T220		3.54652e+06	6.48344e+06	6.73287e+06	1.72246e+07	1.26509e+07	1.19254e+07	2.25377e+07	1.28865e+07	1.30546e+07
M787T186		2.49184e+06	2.33231e+06	2.88882e+06	1.09865e+06	1.67167e+06	1.68169e+06	2.81279e+06	2.77297e+06	2.77431e+06
M351T334		1.72652e+06	1.56905e+06	1.51809e+06	1.28689e+06	1.34987e+06	1.33529e+06	1.44354e+06	1.46207e+06	1.46167e+06
M465T364_1		3.19051e+06	3.03296e+06	2.86337e+06	2.62876e+06	2.30383e+06	2.29258e+06	2.78181e+06	2.83656e+06	2.83659e+06
M852T356_1		1.85803e+06	1.82603e+06	2.10995e+06	1.58926e+06	1.43871e+06	1.40443e+06	1.74019e+06	1.75961e+06	1.7402e+06
M302T235		115413	144323	76052.1	195206	228058	198939	105395	93109.2	105193
M689T328		4.52324e+06	4.78516e+06	4.70119e+06	5.61929e+06	5.49493e+06	5.10668e+06	4.99105e+06	4.99115e+06	4.97403e+06
M836T167		5.01089e+06	6.15954e+06	5.71125e+06	9.13496e+06	1.20043e+07	8.9968e+06	5.74218e+06	5.74164e+06	5.88554e+06
M87T138_2		8.3538e+06	8.71435e+06	7.86905e+06	6.72877e+06	7.3601e+06	6.88315e+06	7.7178e+06	7.61802e+06	7.61781e+06
M299T420		7.91006e+06	8.12477e+06	8.22383e+06	6.88657e+06	6.23242e+06	7.2262e+06	8.02659e+06	8.01894e+06	7.44746e+06
M333T343		1.00115e+06	1.24596e+06	932651	1.60504e+06	1.4198e+06	1.60504e+06	632025	606073	632106
M467T262_1		1.06139e+06	1.73552e+06	986002	2.24617e+06	2.41221e+06	2.24617e+06	1.12397e+06	1.12363e+06	1.16443e+06
M310T204		359135	326635	419351	234010	92707.9	103123	297503	295481	312167
M536T28		2.49448e+07	2.84098e+07	2.86978e+07	1.91595e+07	2.25961e+07	2.01513e+07	3.11573e+07	3.01705e+07	3.11691e+07
M269T28		792377	488966	518672	161991	221320	80828.2	229672	260136	260137
M429T257		827691	1.01957e+06	753541	1.19783e+06	1.2175e+06	1.19783e+06	580195	580025	540615
M169T125		3.61321e+06	4.65671e+06	4.45123e+06	5.78726e+06	5.73451e+06	5.4586e+06	4.22583e+06	5.09897e+06	3.92388e+06
M654T368		175023	139146	201995	266940	287739	348257	251255	251868	251249
M808T109		2.72199e+07	2.5424e+07	2.32599e+07	3.60706e+07	3.41893e+07	3.06211e+07	4.09514e+07	5.22525e+07	5.30715e+07
M130T199		2.00647e+06	1.06166e+07	8.88677e+06	2.84212e+07	2.55362e+07	1.83097e+07	1.12936e+07	1.08357e+07	1.08465e+07
M960T328		169218	256908	181818	401593	372104	313309	310026	303259	303279
M211T342		738194	598165	896188	420459	269637	241251	691103	664379	665085
M155T335		919046	1.17677e+06	1.04832e+06	757912	603035	549167	950786	896323	951391
M655T258		380831	444014	333111	518817	553246	518817	265624	279615	265520
M874T469		385153	386810	268035	185905	57241	108110	241135	232829	241529
M276T266		288480	1.18678e+06	455144	2.39572e+06	1.73597e+06	2.586e+06	1.16542e+06	1.11232e+06	1.11131e+06
M635T21		1.19189e+06	1.04793e+06	732922	456171	335690	174509	758365	758388	755629
M218T273		4.1923e+06	5.97454e+06	7.71294e+06	249908	1.78769e+06	1.58861e+06	3.54585e+06	3.55152e+06	3.15191e+06
M829T36		1.02644e+07	8.91198e+06	7.18884e+06	1.46595e+07	1.67429e+07	1.29238e+07	1.10792e+07	1.10896e+07	1.08546e+07
M825T134_2		6.63902e+06	7.31951e+06	5.23684e+06	3.55181e+06	3.54257e+06	4.0535e+06	4.72677e+06	4.77017e+06	4.77041e+06
M652T102		895537	560775	777112	1.12311e+06	1.32834e+06	1.39479e+06	991568	951494	995242
M279T417		533466	531225	325195	199332	140363	148602	121573	132322	131613
M875T132		3.71632e+06	3.92822e+06	3.25809e+06	2.75776e+06	1.95715e+06	2.35337e+06	2.65504e+06	2.64184e+06	2.65519e+06
M342T225		343116	618723	601266	151128	94620.9	163795	299347	301233	301232
M510T263		2.56219e+06	4.34848e+06	2.38774e+06	5.67595e+06	5.87644e+06	5.67595e+06	2.733e+06	2.55788e+06	2.55988e+06
M484T383		111107	115749	160084	247356	406749	370184	233658	178677	221407
M574T274		156688	245571	232891	451129	405950	333290	275721	227611	275386
M327T388		424494	635020	670779	284998	221233	167330	323060	302553	394638
M808T444_1		136290	158902	180960	288048	354883	250343	178335	178333	171397
M587T158_1		336966	566093	317247	734420	762032	734420	283180	308715	307934
M71T323		460446	459056	646522	772520	778756	830742	801418	801792	829450
M467T262_2		315245	492887	277432	632072	675995	632072	338858	353550	339335
M264T338_1		2.4412e+06	3.25613e+06	2.38843e+06	4.47268e+06	3.89885e+06	3.93844e+06	3.31381e+06	3.31465e+06	3.2689e+06
M136T166		639567	852691	823269	1.03896e+06	1.09375e+06	1.19432e+06	903534	988736	989348
M853T355		254033	214836	294033	146956	167697	150926	171396	229035	219492
M613T333		166980	188130	162672	119716	139285	135157	131651	136170	131979
M162T252		357303	412500	285121	141641	203015	191597	355563	353541	367167
M381T384		38440.3	97037.5	22474.2	149490	244679	218001	134728	137405	146891
M172T222		1.96813e+06	2.30087e+06	2.24877e+06	2.88694e+06	3.84057e+06	3.6128e+06	3.09746e+06	2.91982e+06	3.09883e+06
M1017T364		686359	825053	838177	604504	506369	523695	686452	685464	703072
M263T399		4.33899e+07	4.12715e+07	4.2792e+07	4.01375e+07	3.86099e+07	3.88143e+07	3.90476e+07	3.59756e+07	3.9044e+07
M290T298		426242	3.6421e+06	771055	5.62914e+06	5.92314e+06	6.1589e+06	1.28089e+06	1.51869e+06	1.51331e+06
M246T409		691509	606984	750204	485306	382915	495504	732703	713109	731978
M260T249		1.86726e+06	2.38186e+06	2.63957e+06	1.46571e+06	1.13694e+06	1.04911e+06	1.62728e+06	1.58485e+06	1.58463e+06
M126T417_1		2.7336e+06	3.64329e+06	3.62511e+06	4.8748e+06	5.01864e+06	6.05742e+06	3.40962e+06	3.34704e+06	3.75788e+06
M199T194		9.27989e+06	8.15354e+06	7.50619e+06	3.78435e+06	5.21591e+06	5.89017e+06	5.67245e+06	6.36832e+06	5.78237e+06
M422T261		1.31937e+06	1.87586e+06	1.22659e+06	2.28818e+06	2.44914e+06	2.28818e+06	1.25407e+06	1.25403e+06	1.22352e+06
M235T23_1		360340	734563	513503	1.07054e+06	945403	1.01377e+06	778769	796774	796756
M1127T356		1.36008e+06	1.33365e+06	1.44238e+06	1.13175e+06	977517	1.17624e+06	1.3124e+06	1.38807e+06	1.31361e+06
[truncated: 10,491 more rows]
