# Supplementary material for: A two-strata energy flux system driven by a stress hormone prioritizes cardiac energetics
Source: Signal Transduct Target Ther. 2025 Sep 26;10:315. doi: 10.1038/s41392-025-02402-9 (PMC12464335; doi:10.1038/s41392-025-02402-9)
Supplement: Supplementary file 4 — Supplementary Table S2 [file 41392_2025_2402_MOESM4_ESM.xlsx]

## Sheet: Sheet 1
Supplementary Table S2. Energy metabolomic changes in mouse heart under fasting condition
Abbreviations: WT (wildtype), Fgf21-/- (Fgf21 gene knockout), rhFGF21 (recombinant human FGF21 injection), 12-h (12 hours)
	Abundance
Component Name	WT fast 12-h #1	WT fast 12-h #2	WT fast 12-h #3	Fgf21-/- fast 12-h #1	Fgf21-/- fast 12-h #2	Fgf21-/- fast 12-h #3	Fgf21-/- fast 12-h rhFGF21 #1	Fgf21-/- fast 12-h rhFGF211 #2	Fgf21-/- fast 12-h rhFGF21 #3
Thiamine pyrophosphate	5.79964	5.8093	5.66635	2.58412	2.34948	2.45128	3.76448	3.81719	3.93171
Reduced nicotinamide adenine dinucleotide	48.4202	40.1005	42.9092	25.1578	14.8573	16.0875	24.145	17.4388	19.4423
Nicotinamide adenine dinucleotide	13.666	13.7231	12.1729	2.22258	4.52669	2.9378	4.22254	2.45251	8.13823
cis-Aconitate	0.299505	0.360751	0.296576	0.104895	0.0730185	0.0229668	0.206634	0.163636	0.290409
Citric acid	137.68	167.504	97.497	10.1612	7.10949	1.81667	73.4744	85.7763	123.817
D-Fructose 1,6-bisphosphate	162.561	166.648	129.111	367.952	313.223	350.066	169.586	269.691	166.603
Cyclic adenylic acid	3.32525	3.45113	2.34114	0.550578	0.912971	1.71612	1.30682	1.45186	1.01213
Adenosine 5-monophosphate	32.9097	47.1223	27.8042	16.8275	16.0995	13.8525	18.4358	14.0896	11.6256
Isocitric acid	12.0383	20.3768	20.8451	2.34747	1.92827	2.6376	3.7625	7.56589	13.8889
alpha-Ketoglutaric acid	285.377	298.954	364.166	220.425	206.804	171.127	329.801	308.732	243.054
Succinic acid	17.2319	9.13439	13.9765	7.08945	4.20892	5.76931	8.83565	7.7613	8.80385
Adenosine 5-triphosphate	96.5029	62.6855	45.9813	34.6368	21.9418	19.8275	19.4581	35.7938	33.8086
Nicotinamide adenine dinucleotide phosphate	146.643	215.916	59.9405	43.6928	45.4447	25.6585	40.1716	45.6589	41.7688
Guanosine 5-diphosphate	7.44324	13.2768	9.72343	12.9161	11.6715	13.32	9.09739	8.82308	6.36785
Flavin mononucleotide	59.2227	75.0745	113.284	51.2007	49.9312	38.9215	51.1953	42.5604	58.351
Oxaloacetic acid	626.303	1399.89	917.836	504.361	537.85	496.228	759.517	768.183	705.563
D-Glucose 6-phosphate	563.323	1138.01	711.481	429.424	433.188	489.801	531.252	535.807	662.635
Pyruvic acid	801.266	1724	1412	660.924	725.818	852.453	707.373	699.936	1109.78
beta-D-Fructose 6-phosphate	613.662	1254.07	779.413	501.447	483.682	546.301	565.865	540.304	716.584
L-Malic acid	261.172	611.599	464.824	256.596	237.471	278.701	295.1	276.128	359.929
Dihydroxyacetone phosphate	33.1902	89.5533	51.6387	31.3168	27.8638	28.2916	30.6352	32.5792	40.4642
Lactic acid	18225.2	32293.2	29433.4	20315.4	19010.2	16984.3	21792.1	21906.2	20408.7
Guanosine 5-tridiphosphate	79.8182	68.2025	86.3284	69.0798	58.5321	63.0478	69.9395	66.3713	97.5788
Phosphoenolpyruvic acid	43.3666	39.8303	28.8022	18.6501	11.5543	9.45448	9.63841	17.5103	68.1861
Adenosine 5-diphosphate	330.226	420.097	641.259	415.938	400.85	310.036	414.025	356.457	273.99
Reduced nicotinamide adenine dinucleotide phosphate	10.5184	81.4869	51.6096	33.0602	9.67121	14.5884	24.4208	13.9816	63.358
Guanosine 5-phosphate	5.54745	7.19385	13.4476	9.901	10.5849	2.85255	7.20601	6.54896	3.34896
3-Phospho-D-glycerate	203.4	255.274	96.6585	289.198	171.251	152.818	90.3602	239.132	441.386
Fumaric acid	404.963	561.237	830.75	581.823	597.536	642.494	638.003	638.883	554.213
